# Supplementary material for: A quantitative gibberellin signaling biosensor reveals a role for gibberellins in internode specification at the shoot apical meristem
Source: Nat Commun. 2024 May 8;15:3895. doi: 10.1038/s41467-024-48116-4 (PMC11079023; doi:10.1038/s41467-024-48116-4)
Supplement: Supplementary file 4 — Source Data [file 41467_2024_48116_MOESM4_ESM.xlsx]

## Sheet: Figure1
	Figure 1d							Figure 1e						Figure1f									Figure1g
															BRE	BRE+BZR1	BRE+BZR1+WT	BRE+BZR1+CAN2	BRE+WT	BRE+CAN2				psTCP	psTCP+TCP14(0,01)	psTCP+TCP14(0,01)+WT	psTCP+TCP14(0,01)+Can2	psTCP+WT	psTCP+Can2
															1.1942	5.94284	2.15291	5.01782	0.584438	0.495084				0.851831	2.46352	1.53122	3.031	0.715235	0.440989
															0.747526	4.71612	3.46513	5.21207	0.902577	0.475692				1.05404	4.22256	1.58404	4.01446	0.731613	0.792263
															1.05828	6.21198	3.39166	5.3047	0.551617	0.471441				1.09413	3.13619	1.35881	4.50188	0.620029	0.596966
														mean	1	5.62365	3.00324	5.1782	0.679544	0.480739			mean	1	3.27409	1.49136	3.84911	0.688959	0.610073
														STD	0.228966	0.797375	0.737318	0.146411	0.193848	0.0126039			STD	0.129874	0.887591	0.117786	0.749246	0.0602542	0.176003

## Sheet: Figure 2
	Figure2c						Figure2d								Figure2e						Figure2f							Figure2h
																												GA signaling in every nuclei per hypocotyl in response to 10 µM GA3 for 1h, 2h and 3h, and Mock control
	Hypocotyl length (cm)						rosette leave number LD33d				stem height (cm) LD44d																	t0	t1h	t2h	t3h
		Col-0		pUBQ10::qmRGA			N°	Col	pRPS5A::qmRGA		N°	Col	pRPS5A::qmRGA															2.10056	2.06288	2.53999	2.11391
	N°	5 DAS	9 DAS	5 DAS	9 DAS		1	18	19		1	43.7	34.3															1.54977	1.94987	2.50615	2.10261		mean GA signaling per hypocotyl
	1	0.234	0.271	0.145	0.217		2	19	17		2	37	42															1.18159	1.26551	1.14093	2.44444			t0	t1h	t2h	t3h
	2	0.157	0.202	0.132	0.167		3	14	20		3	33.2	30.2															2.23989	1.03664	2.21214	2.33341		hypocotyl0	2.45287	2.18954	2.37483	2.45979
	3	0.15	0.198	0.16	0.254		4	19	20		4	43.4	30															1.01323	2.40124	2.36412	2.15202		hypocotyl1	2.4105	2.26549	2.24447	2.48337
	4	0.211	0.209	0.184	0.211		5	15	15		5	42.2	22.3															1.18337	2.46443	1.84658	2.20137		hypocotyl2	2.13419	2.56841	2.42968	2.5167
	5	0.18	0.194	0.173	0.227		6	18	17		6	34.4	29.3															1.94857	2.06048	2.19187	2.38056		hypocotyl3	2.14171	2.18788	2.41619	2.52318
	6	0.17	0.25	0.147	0.271		7	19	16		7	34.4	41															1.1258	1.76579	1.99803	2.38481		hypocotyl4	2.30256	2.23194	2.44374	2.52464
	7	0.144	0.264	0.12	0.209		8	19	17		8	43.7	42.5															2.09967	2.49729	2.30059	2.35547		hypocotyl5	2.02545	2.39431	2.46512	2.4906
	8	0.182	0.251	0.159	0.222		9	18	16		9	44.4	42.9															2.18995	2.14175	2.39991	2.44921		hypocotyl6	2.15983	2.36191	2.49093	2.49041
	9	0.186	0.241	0.128	0.236		10	20	16		10	32.2	42.7															1.98157	2.53898	2.34184	2.57195		hypocotyl7	2.07606	2.19321	2.46522	2.52815
	10	0.165	0.324	0.162	0.132		11	20	22		11	31.1	42.3															2.22771	2.22184	2.09138	2.46476		hypocotyl8	2.08796		2.42306	2.52143
	11	0.138	0.309	0.093	0.265		12	18	14		12	42.2	37.3															2.04837	2.15135	1.73668	2.23294		hypocotyl9	2.23466
	12	0.206	0.19	0.101	0.19		13	18	18		13	44.7	28.7															2.07081	2.039	2.00583	2.3964
	13	0.168	0.215	0.128	0.176		14	18	17		14	43.9	41.2															1.73542	1.52535	1.74779	2.53236
	14	0.139	0.155	0.14	0.206		15	18	17		15	42.4	35.2															2.03864	2.25195	2.35773	2.20833
	15	0.165	0.192	0.147	0.178		16	21	16		16	41.6	37.6															1.67957	2.03926	2.3366	2.58881
	16	0.207	0.156	0.16	0.203		17	18	15		17	35.1	39.5															1.58104	0.88348	1.9771	2.27313
	17	0.174	0.224	0.108	0.22		18	20	20		18	37	48.3															1.88275	2.19249	2.41523	2.23666
	18	0.141	0.195	0.117	0.19		19	16	17		19	46.7	33.8															0.930631	1.98003	2.12826	2.34336
	19	0.076	0.213	0.185	0.239		20	18	22		20	49.5	40															2.33871	2.39818	2.30653	2.30078
	20	0.153	0.246	0.127	0.209		21	15	21		21	45.3	27.2															0.987544	2.43519	2.49804	2.37173
	21	0.157	0.146	0.152	0.187		22	17			22	38	43.1															2.17868	2.25083	2.03671	1.96714
	22	0.138	0.164	0.159	0.201		23	20																				2.21033	2.00337	1.73002	2.47961
	23	0.14	0.182	0.125	0.2																							1.85909	2.05126	2.33498	2.21979
	24	0.172	0.165	0.136	0.262		mean	18.087	17.7143		mean	40.2773	36.8818															1.95302	1.48826	2.40027	2.52249
	25	0.142	0.128	0.12	0.162		STD	1.75585	2.32686		STD	5.21061	6.6347															1.36679	2.16049	2.31059	2.40464
	26	0.163	0.164	0.11	0.133																							2.21309	2.31982	2.19046	2.48368
	27	0.154	0.193	0.072	0.138																							2.29	1.93954	1.34054	2.54049
	28	0.136	0.273	0.095	0.14																							1.87561	2.1493	2.51763	2.48635
	29	0.159	0.144	0.111	0.146																							2.30821	2.34326	2.08654	2.43939
	30	0.157	0.2	0.249	0.132																							0.343725	2.52629	2.22467	2.56787
	31	0.15	0.181	0.121	0.13																							2.34654	2.16081	1.75716	2.58988
	32	0.183	0.347	0.151	0.161																							2.32516	2.42134	2.21455	2.28781
	33	0.123	0.154	0.181	0.259																							1.98142	2.59873	2.31411	2.30384
	34		0.199	0.151	0.18																							1.75657	1.85123	1.97328	2.56393
	35			0.143	0.249																							1.45339	2.33411	1.82561	2.56843
	36			0.144																								1.48148	2.03537	2.15986	2.65128
																												1.76087	1.42899	2.31742	2.39046
																												1.77868	1.55641	2.17741	2.49785
	mean	0.161	0.21	0.14	0.197																							2.25323	2.33913	2.55318	2.17158
	STD	0.029	0.053	0.032	0.043																							2.13674	2.54785	2.64086	2.13739
																												0.888798	2.37219	1.36104	2.45797
																												1.77833	1.94819	2.38409	2.51187
																												2.01861	2.37909	2.11476	2.18181
																												2.37188	2.37862	2.35497	2.41622
																												1.93823	2.35513	2.56905	2.49263
																												1.42305	2.09225	2.28348	2.66308
																												2.2717	2.27921	2.52468	1.32948
																												2.27497	2.36861	2.3157	2.47112
																												1.21289	2.32017	2.46411	2.17158
																												0.715999	2.40661	2.5769	2.48388
																												2.07648	1.70626	2.51374	2.45695
																												1.96787	2.43792	2.31953	2.58135
																												2.18998	1.87678	1.84907	2.37211
																												2.09333	2.11235	1.77719	2.51549
																												2.39528	1.01036	2.1844	2.39056
																												2.04952	2.18872	2.61881	2.5266
																												2.14838	1.68581	2.32314	2.35235
																												1.85316	2.54228	2.53939	2.48763
																												2.28974	2.47805	2.51913	2.52579
																												1.86997	2.4638	2.33462	2.28165
																												1.48649	2.14271	2.40688	2.40906
																												2.05971	2.46399	2.44329	2.26489
																												2.26139	2.5646	2.46206	2.46288
																												2.1843	1.43079	1.53998	2.594
																												2.31123	2.43248	2.49197	2.24983
																												1.65107	2.13368	2.50032	2.2189
																												2.16072	2.28692	2.30841	2.61017
																												1.47174	2.0119	1.93696	2.53668
																												2.31232	2.06738	2.52959	2.45628
																												2.52595	1.63919	2.46468	2.43964
																												1.70853	1.71879	2.29924	2.61665
																												2.09171	2.15974	2.08405	2.51783
																												2.13976	2.54646	2.43522	2.48661
																												2.14055	2.40569	2.55829	2.15504
																												2.17339	1.52184	2.33815	2.50948
																												2.21413	1.99471	1.74581	2.57895
																												2.10113	1.97582	2.34094	2.54648
																												2.36593	2.4312	2.37905	2.36157
																												2.16608	2.20551	2.17178	2.51426
																												2.27742	1.9347	2.29048	2.60678
																												2.10853	1.97184	2.29244	2.19747
																												2.27967	2.33381	2.61369	2.3344
																												2.38036	2.49459	2.0207	2.6808
																												0.934699	2.30815	2.07249	2.63622
																												2.15978	2.33495	2.04509	2.54356
																												2.33482	2.41631	2.35485	2.43823
																												2.29288	2.39649	2.38185	2.49537
																												1.98007	2.36743	2.25196	2.47387
																												1.98599	2.41416	1.98134	2.60498
																												1.88011	2.25283	2.43462	2.51665
																												2.03545	2.49263	2.47903	2.54462
																												2.0271	2.37815	2.29952	2.63297
																												2.07587	2.53383	2.55498	2.34131
																												2.37777	2.46991	2.32503	2.26082
																												2.14892	2.35016	2.02703	2.64628
																												2.2284	2.67956	2.35889	2.45107
																												1.60645	2.10564	2.43449	2.44778
																												2.13491	2.35682	2.18581	2.51134
																												2.37241	2.26893	2.15479	2.46416
																												2.30079	2.40039	2.52763	2.61076
																												1.50889	2.1465	2.40642	2.55531
																												2.52599	2.56481	2.52461	2.52998
																												2.29574	2.34558	2.42041	2.58072
																												2.35227	2.45157	2.48449	2.65351
																												1.98319	2.37201	2.21383	2.51205
																												2.00325	2.37552	2.45802	2.63551
																												2.42939	2.51607	2.05931	2.50524
																												2.44038	1.3326	1.9489	2.5227
																												1.71017	2.59371	2.48136	2.48664
																												2.27556	2.44858	1.87841	2.66795
																												2.2321	2.32172	2.53801	2.63738
																												2.09247	2.31835	2.58335	2.6745
																												1.95251	2.15426	2.43825	2.44752
																												2.26763	2.55321	2.35248	2.65801
																												1.75786	2.49257	2.00299	2.44339
																												2.3134	1.61513	2.44004	2.47571
																												1.82383	1.58151	2.60978	2.50076
																												2.40864	1.08684	2.54034	2.45545
																												1.85951	2.55449	2.43381	2.63769
																												1.98865	2.48789	2.4858	2.51303
																												2.08141	2.45375	2.40848	2.62986
																												1.85365	2.66784	2.44412	2.49124
																												1.49261	1.67158	2.63198	2.2811
																												2.35481	2.45743	2.69141	2.50901
																												2.03959	2.34439	2.62502	2.45988
																												2.23356	1.80903	2.71047	2.31452
																												2.36506	2.56808	1.99818	2.64403
																												2.4054	2.3304	2.48857	2.41271
																												1.80784	2.44127	2.46279	2.4692
																												2.32595	2.38187	2.49585	2.45272
																												1.99577	2.52177	2.65114	2.56976
																												2.12676	2.27946	2.28884	2.55062
																												2.38954	2.14757	2.43293	2.58397
																												2.40904	2.07883	2.14677	2.57739
																												2.41431	1.31486	2.36148	2.53207
																												2.51347	2.41495	2.58696	2.58993
																												1.49929	2.00847	2.57874	2.40262
																												2.35161	2.08581	2.68014	2.37952
																												2.11026	2.43966	2.50608	2.4999
																												2.20478	1.79983	2.56389	2.53048
																												2.4504	2.51068	2.31765	2.36071
																												2.44605	2.39554	2.46721	2.01862
																												1.92856	2.33245	2.45923	2.63897
																												2.27757	2.49436	2.48516	2.5312
																												1.88047	2.59405	2.57768	2.60384
																												2.50544	2.29125	2.45537	2.587
																												1.85884	1.69219	2.39799	2.54852
																												2.24228	2.44083	2.59205	2.61674
																												2.1205	1.97395	2.59147	2.6967
																												2.31903	2.32177	2.33562	2.39803
																												2.43471	2.4298	2.43284	2.59148
																												1.40354	2.63035	2.43161	2.2513
																												1.44145	1.86819	1.18551	2.68021
																												2.31504	1.84208	2.63151	2.67446
																												2.07027	1.57827	1.72856	2.42912
																												2.38068	2.48841	2.40271	2.60858
																												2.46774	2.58367	2.37817	2.69352
																												1.97744	2.58408	2.5972	2.53707
																												2.4416	1.9313	2.49614	2.65552
																												2.10117	1.96922	2.50254	2.64688
																												2.24952	2.58795	2.56857	2.60193
																												2.21722	1.9425	2.60686	2.61373
																												0.791337	1.51027	1.78001	2.56646
																												2.29255	1.85576	2.06494	2.59792
																												1.96167	2.44892	2.52602	2.59654
																												2.06984	2.41563	2.52227	2.60952
																												2.27132	2.17917	2.34256	2.44312
																												2.09331	2.54029	2.58653	2.54566
																												2.42734	2.34823	2.43528	2.39089
																												2.40777	2.41725	2.39223	2.55551
																												1.7274	1.81316	2.43441	2.51998
																												2.35253	2.17338	2.31886	2.55644
																												2.46159	2.5282	2.64744	2.52406
																												1.86071	2.59149	2.51922	2.53397
																												2.13426	2.30754	2.58105	2.5647
																												2.09667	2.26988	2.48497	2.61621
																												1.97679	2.19811	2.58324	2.64682
																												2.41426	2.32265	2.27294	2.5787
																												2.22017	2.47406	2.58812	2.60574
																												2.07649	2.20543	2.39272	2.64007
																												2.23927	2.59376	2.54909	2.31452
																												2.39206	2.43503	2.53551	2.54818
																												1.87364	2.46984	2.4482	2.48433
																												2.28529	2.40055	2.62712	2.59119
																												2.24351	2.45364	2.6343	2.52159
																												2.47702	2.39878	2.35922	2.41173
																												1.84649	2.05419	2.52966	2.48494
																												1.76428	2.32816	2.54226	2.57057
																												2.31778	2.38069	2.52147	2.45045
																												2.19274	1.77784	2.60477	2.5814
																												2.19864	2.54064	2.58804	2.44883
																												2.28299	2.19579	2.54933	2.60664
																												2.3227	2.45623	2.25081	2.34173
																												2.39845	2.43129	2.11919	2.47177
																												2.30199	2.38364	2.5467	2.4872
																												1.81327	2.37024	2.38993	2.69913
																												1.0046	2.32629	2.6498	2.43635
																												2.32518	2.29987	2.38239	2.56545
																												2.12271	2.51832	1.02171	2.63768
																												1.68962	2.20845	2.52203	2.40996
																												2.359	2.16655	2.40668	2.60591
																												1.94809	2.38727	2.6465	2.59837
																												2.30485	2.42295	2.45389	2.52542
																												2.17576	2.38503	2.23161	2.49526
																												2.29365	2.33791	2.65452	2.65397
																												2.30263	2.19501	1.96229	2.43288
																												1.89069	2.61622	2.61291	2.51323
																												2.07179	2.06917	2.31175	2.11117
																												2.42058	2.09284	2.11146	2.55127
																												2.00687	2.55872	2.6055	2.62215
																												2.18025	2.29075	2.65305	2.30635
																												1.78643	1.8747	2.49295	2.48607
																												2.2381	2.11251	2.63496	2.41383
																												2.20302	2.39956	2.52302	2.56463
																												2.26665	2.57155	2.4311	2.64626
																												2.37353	2.34774	1.50524	2.46004
																												2.23673	2.55383	2.36558	2.39113
																												2.10753	2.14799	2.29322	2.54195
																												2.02909	2.51636	2.50284	2.59066
																												2.13791	2.49123	2.3806	2.6035
																												2.24488	2.52477	2.62289	2.64301
																												1.76	2.03629	2.61319	2.62848
																												2.0005	2.49637	2.55861	2.41003
																												2.16399	2.54278	2.47902	2.61667
																												2.31843	2.3432	2.15273	2.48122
																												2.19637	2.47012	2.57529	2.56145
																												2.52169	2.54832	2.57421	2.53507
																												2.47342	2.55363	2.61035	2.58505
																												2.30237	2.4707	2.37727	2.63085
																												2.22175	2.4535	2.22572	2.44641
																												2.24542	2.29857	2.60201	2.64074
																												2.49611	2.49688	2.14569	2.57842
																												2.12084	2.37413	2.52192	2.62621
																												2.49753	1.83717	1.84698	2.5028
																												1.83913	2.63301	2.38022	2.43712
																												2.13259	2.27937	2.40362	2.50796
																												1.57943	2.65722	2.21711	2.43053
																												2.22068	2.44679	2.50864	2.64755
																												2.47088	2.27871	2.03045	2.4199
																												2.18021	2.45694	2.6189	2.57042
																												2.2094	2.26731	2.62519	2.64466
																												2.42211	2.56919	2.70728	2.12638
																												2.31207	2.22268	2.58871	2.63928
																												2.39238	2.1947	2.55054	2.54599
																												2.31889	2.57217	2.59579	2.57556
																												2.33416	2.62697	2.47787	2.6226
																												1.34179	2.38883	2.61568	2.58322
																												2.46529	2.56783	2.67108	2.54666
																												2.38355	2.30097	2.52047	2.51648
																												2.42894	2.43415	2.61557	2.57762
																												2.46366	2.20428	2.3921	2.61091
																												2.1755	2.51778	2.2691	2.55359
																												2.29349	2.5118	2.58574	2.61836
																												2.13725	2.63456	2.54587	2.60827
																												2.4278	2.5231	2.32076	2.55694
																												2.33376	2.37333	2.62102	2.50689
																												2.20995	2.50764	2.59336	2.48662
																												2.10841	1.99033	2.5956	2.6078
																												2.379	2.53848	2.49781	2.53276
																												1.9177	2.4721	2.33479	2.40673
																												2.11414	2.47289	2.58019	2.56041
																												2.16473	2.44065	2.56432	2.57474
																												2.39021	1.95221	2.57292	2.56162
																												1.45723	2.05516	2.34722	2.64563
																												2.50497	2.46641	2.62392	2.58606
																												1.89272	2.55837	2.55467	2.60237
																												2.45195	2.50812	2.47876	2.64411
																												2.36367	2.35305	2.61652	2.67075
																												2.43684	2.37626	2.34972	2.62043
																												2.34958	2.52692	2.65673	2.5976
																												2.31761	2.44061	2.53413	2.46071
																												2.2043	2.39434	2.51339	2.53318
																												2.22932	2.57944	2.69194	2.5427
																												2.10628	2.45795	2.53881	2.59404
																												2.20216	2.48316	2.66239	2.36626
																												1.77723	2.323	2.59406	2.5173
																												1.77211	2.34036	2.36092	2.58628
																												1.70319	2.49622	2.63802	2.55032
																												1.62248	2.29721	2.60677	2.52953
																												2.31883	2.43692	2.59253	2.06221
																												2.245	2.50457	2.58056	2.41445
																												2.34071	2.29543	2.56428	2.61084
																												1.83957	2.39545	2.3125	2.52445
																												2.23041	2.20468	2.6782	2.63369
																												2.22072	2.44561	2.43794	2.52881
																												2.42934	2.55815	2.5913	2.52243
																												2.40536	2.09521	2.67131	2.5493
																												2.41466	2.42935	2.49759	2.56009
																												2.08978	2.47172	2.29508	2.57669
																												2.53362	2.50221	2.44604	2.59864
																												2.42917	2.4416	2.58122	2.2063
																												2.23946	2.3524	2.5827	2.37361
																												2.49487	2.5777	2.36758	2.64383
																												2.08336	2.54828	2.30125	2.54176
																												2.53398	2.04869	2.54287	2.23894
																												2.58456	2.4564	2.60785	2.59216
																												2.23919	2.54254	2.52293	2.52271
																												2.35071	2.47478	2.48705	2.71488
																												2.52834	2.26557	2.38219	2.66604
																												1.82723	2.47455	2.42886	2.5034
																												2.4807	2.40703	2.53562	2.52126
																												2.20458	2.50757	2.23735	2.46357
																												2.29087	2.54456	2.57914	2.53293
																												2.23915	2.3685	2.41838	2.52806
																												2.45337	2.50378	2.0033	2.37355
																												2.3467	2.48631	2.58336	2.61825
																												2.33872	2.50785	2.13968	2.65097
																												2.35395	2.22278	2.69176	2.58768
																												2.45951	2.47727	2.58425	2.60632
																												2.05492	1.90132	2.6152	2.62022
																												2.39133	2.17373	2.48405	2.36221
																												2.42054	2.49766	2.49253	2.21587
																												2.45895	2.50283	2.52599	2.58728
																												2.24627	2.35917	2.54157	2.53365
																												1.86743	2.40867	2.31904	2.52439
																												2.26708	2.39925	2.58699	2.59388
																												2.37317	2.48026	2.58287	2.52521
																												2.37953	2.41254	2.61186	2.48094
																												2.36704	2.47889	2.60027	2.55431
																												2.46593	2.16058	2.68167	2.6251
																												2.36927	2.48082	2.59508	2.61143
																												2.21565	2.4575	2.36259	2.66199
																												2.44696	2.20058	2.49584	2.67233
																												2.18077	2.39118	2.44404	2.58344
																												2.48205	2.37036	2.42392	2.35297
																												2.42109	1.99612	1.90936	2.43558
																												2.10542	2.26079	2.68815	2.37646
																												2.50777	2.01858	1.9885	2.43227
																												2.11969	2.30821	2.60962	2.5213
																												1.69674		2.55981	2.64611
																												2.38364		2.62956	2.51536
																												2.10138		2.71199	2.70882
																												2.45805		2.54542	2.63626
																												2.42019		2.54357	2.62378
																												2.404		1.87694	2.55092
																												2.43411		2.47756	2.60525
																												2.54625		2.5808	2.60324
																												2.40344		2.50091	2.66967
																												2.46031		2.5665	2.42913
																												2.36808		2.61878	2.65555
																												2.28042		2.53931	2.54275
																												2.24754		2.63921	2.61888
																												2.28352		2.60445	2.61234
																												2.45949		2.5101	2.63255
																												2.38989		2.47539	2.37632
																												2.49219		2.62764	2.25747
																												2.47848		2.51288	2.58488
																												2.48807		2.57007	2.58439
																												2.38317		2.59508	2.71614
																												2.42491		2.04334	2.60097
																												2.31291		2.55979	2.57643
																												2.45899		2.36873	2.68629
																												2.46286		2.60348	2.58525
																												2.31623		2.49258	2.61747
																												2.21537		2.30708	2.58742
																												1.94769		2.48247	2.55602
																												2.36828		2.68242	2.51595
																												2.43789		2.63429	2.4165
																												2.40789		2.40853	2.2048
																												2.35697		2.61352	2.64944
																												2.20303		2.62027	2.70179
																												2.17985		2.63684	2.64048
																												2.32687		2.54261	2.65729
																												1.8947		2.07118	2.6352
																												1.9777		2.30704	2.55173
																												2.41768		2.5451	2.51948
																												1.82097		2.31676	2.65036
																												2.28616		2.64811	2.54779
																												2.31541		2.67374	2.57195
																												2.00907		2.55949	1.73009
																												2.20687		2.60247	2.7041
																												2.28617		2.56648	2.59935
																												2.55371		2.37758	2.58274
																												2.45003		2.65829	1.9819
																												2.51806		2.6291	2.63521
																												2.44368		2.53252	2.6177
																												2.49998		2.50677	2.6259
																												2.32585		2.66245	2.4387
																												2.4009		2.69842	2.39974
																												2.29179		2.57789	2.46321
																												1.71349		2.60678	2.70135
																												2.5139		2.5493	2.57595
																												2.54494		2.54818	2.56892
																												2.48092		2.55251	2.55337
																												2.47021		2.49483	2.5774
																												1.96007		2.6166	2.61968
																												2.30097		2.28635	2.60868
																												2.44823		2.63206	2.35895
																												2.2953		2.40819	2.52083
																												2.47207		2.61951	2.42974
																												2.2953		2.61441	2.55624
																												2.26212		2.68219	2.57648
																												2.35611		2.61037	2.65176
																												2.40427		2.55483	2.49205
																												2.32749		2.4696	2.56415
																												2.37832		2.70097	2.46508
																												2.34511		2.53939	2.47578
																												2.32516		2.41714	2.52662
																												2.40978		2.48046	2.3777
																												2.49429		2.5773	2.66795
																												2.10664		2.62702	2.62014
																												2.59958		2.50027	2.65551
																												1.8178		2.65115	2.6426
																												2.39502		2.50958	2.54184
																												2.33167		2.51026	2.63038
																												2.34315		2.59928	2.63223
																												2.16205		2.61202	2.63855
																												2.18913		2.46929	2.58645
																												2.22411		2.46557	2.62457
																												2.40033		2.65697	2.61866
																												2.36078		2.55186	2.62497
																												2.30437		2.61084	2.65825
																												1.85468		2.27396	2.51234
																												2.29889		2.5476	2.55686
																												2.19716		2.62862	2.50652
																												2.40202		2.64707	2.67041
																												2.21792		2.56617	2.57304
																												1.96603		2.59085	2.544
																												2.3083		2.69396	2.61277
																												2.27157		2.47771	2.38173
																												2.41758		2.40919	2.54332
																												2.02121		2.60468	2.48264
																												2.24456		2.44555	2.62622
																												2.10203		2.31416	2.08717
																												2.31244		2.18833	2.63481
																												1.91766		2.62418	2.39552
																												2.49502		2.64381	2.62833
																												2.34748		2.57894	2.59276
																												1.93688		2.53714	2.59797
																												2.25955		2.5886	2.65872
																												2.27517		2.58249	2.54518
																												2.44273		2.47742	2.63966
																												2.38925		2.51849	2.52319
																												2.40701		2.53544	2.75037
																												2.32195		2.12345	2.56455
																												2.32097		2.60512	2.68477
																												2.35727		2.62976	2.63101
																												2.195		2.59202	2.58644
																												2.28088		2.40724	2.47995
																												1.97342		2.56071	2.51521
																												2.2787		2.52524	2.58913
																												2.41013		2.61327	2.57478
																												2.40156		2.5111	2.62631
																												2.39928		2.45469	2.55742
																												2.37533		2.64046	2.69959
																												2.44732		2.17389	2.64285
																												2.20808		2.53019	2.44662
																												2.26331		2.2605	2.48022
																												2.17494		2.64302	2.67688
																												2.27415		2.15224	2.6104
																												2.05596		2.35496	2.59591
																												2.38593		2.54933	2.63056
																												2.57486		2.62589	2.59624
																												2.41325		2.32166	2.60755
																												1.87435		2.40044	2.31865
																												2.24888		2.237	2.60022
																												2.21016		2.67861	2.38376
																												1.95907		2.6397	2.45201
																												1.89992		2.64751	2.64513
																												2.08478		2.46164	2.62712
																												1.99108		2.62454	2.57619
																												2.12536		2.5097	2.60998
																												2.07758		2.61275	2.59529
																												2.1054		2.46192	2.64796
																												2.1117		2.48364	2.66277
																														2.39525	2.53543
																														2.54072	2.57793
																														2.72485	2.71218
																														2.53013	2.57931
																														2.56457	2.51412
																														2.461	2.59597
																														2.60239	2.63575
																														2.28629	2.52581
																														2.61398	2.58036
																														2.53444	2.70013
																														2.4966	2.50894
																														2.4839	2.42613
																														2.4776	2.60712
																														2.53118	2.53221
																														2.3191	2.6385
																														2.37064	2.54091
																														2.39513	2.43313
																														2.47883	2.50545
																														2.32204	2.54795
																															2.55333
																															2.56236
																															2.6516
																															2.63065
																															2.49722
																															2.57893
																															2.66206
																															2.6351
																															2.63231
																															2.64062
																															2.52103
																															2.66355
																															2.47059
																															2.64595
																															2.59199
																															2.53259
																															2.44077
																															2.5726
																															2.49623
																															2.60714
																															2.59789
																															2.41036
																															2.31631
																															2.55631
																															2.60986
																															2.39624
																															2.52179
																															2.64666
																															2.5235
																															2.49435
																															2.51227
																															2.47315
																															2.59199
																															2.56947
																															2.56074
																															2.41411
																															2.47679
																															2.39322
																															2.56921
																															2.48858
																															2.41158
																															2.45105
																															2.41913
																															2.51026
																															2.40098
																															2.3922
																															2.3666
																															2.34278
																															2.28602
																															2.52599
																															2.41641
																															2.38654
																															2.43848
																															2.51958
																															2.35044
																															2.46929
																															2.33039
																															2.33908
																															2.33281
																															2.27896
																															2.29691
																															2.36723
																															2.21279
																															2.25781

## Sheet: Figure3
Figure 3e																		Figure3g
GA signaling in every nuclei in hypocotyl of qmRGA and qmRGA pUBQ10-GID1a-mCherry treated with 100 µM GA3 for 30min, 90min or 180min, and controls (t0)
	qmRGA									qmRGA GID1Aoe
	t0		30min		90min		180min			t0		30min		90min		180min		GA signaling in every nuclei in hypocotyl in response to 100 µM GA3 for the time indicated
hypocotyl1	2.0916866485845	hypocotyl1	1.97504205544571	hypocotyl1	2.13969056915833	hypocotyl1	2.41847991999573		hypocotyl1	1.93338220490533	hypocotyl1	2.25772964642796	hypocotyl1	2.4754821025336	hypocotyl1	2.4742735192997		qmRGA								qmRGA								qmRGA									qd17mRGA
	1.82360287236264		1.9002874613914		2.25005694060159		2.29747368312375			2.38975431051592		2.17600882727159		2.42439048951688		2.48368331564514		Mock								1h 100 µM GA								2h 100 µM GA									Mock
	1.9251169599538		1.7572891641681		1.99630990332636		2.33757122724416			2.24360007067798		2.21486656665396		2.11685644712454		2.41414048357095		RGA	RGA1	RGA2	RGA3	RGA4	RGA5	RGA6	RGA7	RGA1h	RGA1h1	RGA1h2	RGA1h3	RGA1h4	RGA1h5	RGA1h6	RGA1h7	RGA2h	RGA2h1	RGA2h2	RGA2h3	RGA2h4	RGA2h5	RGA2h6	RGA2h7		d17RGA	d17RGA1	d17RGA2	d17RGA3	d17RGA4	d17RGA5	d17RGA6
	2.02000895127602		1.61994329768131		2.35494397323061		2.24077623990984			1.52155708686561		2.30961481353038		2.41176254371468		2.42453331031523		2.04375	1.81364	2.2668	1.47363	1.99981	1.93672	2.25688	1.58944	1.97778	2.34732	2.4377	2.03683	2.36768	2.31298	2.31216	1.72358	2.46665	2.45553	2.49027	2.48383	2.14375	2.27172	1.84214	2.47985		1.81448	2.2668	2.38446	0.727756	1.91364	1.74273	1.96708
	2.00974996754781		1.79568243707617		2.34295204947045		2.08752686151105			2.26140454943339		2.29437339677856		2.37015584925662		2.494902607992		1.77869	1.65213	2.03956	2.05104	1.22136	2.05871	2.21541	1.90046	2.32996	2.47852	2.22452	2.33569	1.89491	2.24294	0.18655	2.13753	2.3615	1.18048	2.26122	2.42084	2.95278	2.42489	1.66232	2.51429		1.52256	2.03956	2.15538	0.577822	2.2763	2.14651	1.27478
	1.72090260534365		2.03042569457364		2.1396215165348		2.03167072574231			2.26866245318675		2.42677931343176		2.53289267775237		2.41328365373677		1.86664	2.15972	1.82071	2.17457	2.17128	1.49417	2.05454	1.84153	2.49155	2.48711	2.53737	2.52916	2.27341	2.47724	0.212505	2.06449	2.05843	2.46432	2.47861	2.34308	2.57966	2.51647	2.22587	2.57088		1.40304	1.82071	2.13239	1.05149	1.61448	1.47066	0.989507
	1.91119382168399		1.99548641779875		1.82045883945208		2.33173958551934			2.06658611160851		2.27455620773426		2.23933416291917		2.26220303635176		2.18205	1.58504	1.3967	2.12894	1.61407	1.67138	2.06466	2.23503	2.50959	2.63729	2.23491	2.3967	1.98613	2.39126	1.612	1.32212	2.37592	2.32021	2.24743	2.52374	2.37127	2.45714	2.12359	2.57145		1.58374	1.3967	1.99745	1.13108	1.54593	2.12401	1.75009
	1.83801293343711		2.05166878942025		2.2063227715954		2.43526691086668			1.87862794209367		2.28220161074821		2.45725328680676		2.39846416395356		2.15863	0.793666	1.89234	2.18232	1.71025	1.87505	1.93196	1.92647	2.26881	2.52942	2.12075	2.42611	2.42138	1.75291	2.38322	1.98108	2.01366	2.45774	2.47855	2.42264	2.34973	2.36252	1.53185	2.48089		1.23191	1.89234	2.15954	0.837574	1.29694	1.57385	2.10239
	1.78619405808737		2.22337908392146		2.31342775578366		2.39484956949548			2.52812473735219		2.29664160893032		2.40356228552289		2.47085364363352		0.950702	1.30558	2.19397	1.93859	1.83125	1.92556	1.40577	2.14484	2.35711	2.42854	2.25614	2.56086	2.329	2.48301	2.33619	1.80099	2.46959	2.48943	2.48959	2.55165	2.38384	2.38675	1.96471	2.62083		1.00799	2.19397	2.25506	0.659553	2.06818	1.95913	1.45837
	1.555421817204		2.06864244750701		1.84712087652832		2.44785237613908			2.18778982050918		2.25290041956254		2.33312144496829		2.34250882894067		1.94186	2.13691	0.683116	2.18579	1.22677	1.85451	2.20949	2.15127	2.48357	2.58268	2.39403	2.55416	2.4821	2.37186	2.36415	2.1988	2.28747	2.19407	2.46469	2.55406	2.38684	2.52449	2.36944	2.52039		1.21592	0.683116	1.77171	1.10898	1.5532	2.2066	1.8818
	2.06011524217754		1.88199771154556		2.31504587012974		2.24316111640739			2.33357055381542		2.43940927687195		2.55077608252019		2.52849469181693		2.15508	1.77043	1.80883	2.17192	2.04412	2.21695	2.41418	1.98707	2.60546	2.4148	2.6405	2.46182	2.45127	2.48091	2.37157	2.19703	2.36059	2.40474	2.42566	2.71335	2.30377	2.42853	2.27289	2.45821		1.86208	1.80883	2.18575	2.11592	1.77784	0.719257	1.48695
	2.05299743374322		1.95146435876918		2.17876906544278		2.44838902905962			2.20485400645894		2.11605590567185		2.40280868189519		2.48760322182979		2.18538	2.10855	1.64447	2.06274	2.35052	1.96804	2.38439	2.06817	2.40623	2.57534	2.40402	2.41631	2.41312	2.29107	2.36513	2.24361	2.37977	2.44496	1.93574	2.56657	2.50284	2.48747	1.69008	2.5973		1.57569	1.64447	1.69876	1.61942	1.75919	2.20226	1.77872
	1.86599317334236		2.14571598252153		1.8459941139101		2.25116500065142			2.31343843312881		2.30548265946582		2.46090773290846		2.3851088923079		2.05449	2.27947	1.99484	2.22325	2.11657	2.08245	1.94362	2.2933	2.47176	2.36668	2.1785	2.34719	2.4136	2.47327	2.28139	2.11281	2.47709	2.58585	2.26485	2.51708	2.50683	2.61799	2.32349	2.52412		1.76125	1.99484	2.23469	0.379122	1.99924	0.962092	2.34631
	1.23928399328888		1.66514561348099		2.09532126833826		2.42946729291161			2.22989312724956		2.3229922832022		2.3007813057142		2.45534622924107		2.17665	1.96079	2.11793	2.21733	1.79929	1.94812	2.28139	1.78803	2.52204	2.57025	2.32001	2.53121	2.38137	2.55252	2.20133	2.27141	2.29161	2.44533	2.50902	2.58437	1.5195	2.46744	1.52401	2.55235		1.75067	2.11793	2.10897	1.30478	1.7051	1.03791	1.82641
	1.64683276675408		1.54494446890971		1.72264237373615		2.27074632236321			2.2988369798941		2.15077148003238		2.54457757711885		2.29554671226774		1.95495	2.236	2.04403	2.11552	2.25127	2.07056	2.21423	2.10142	2.61354	2.50175	2.15616	2.53729	2.22815	2.39065	2.38485	2.34101	2.39707	2.48513	2.36467	2.66191	2.28028	2.49168	2.55201	2.58494		1.77967	2.04403	2.13092	1.35706	1.77203	2.02573	1.18083
	1.8296483513264		2.14191065173425		2.36872257859974		2.34910105411346			2.32440668404679		2.2779414434957		2.4194948707029		2.41096916312597		2.21882	2.1539	1.89034	2.19739	2.06838	2.15342	2.23378	1.7209	2.39165	2.57264	2.17912	2.5839	2.31534	2.45983	2.46369	2.02749	2.54545	2.36476	2.38606	2.41634	2.40756	2.41674	2.34547	2.54492		1.93653	1.89034	2.15816	1.28286	2.16674	2.19028	1.88985
hypocotyl2	2.19069433002138		2.23423072308537		2.21521412753805		2.3065174528905			2.19970445467788		2.4355288536812		2.47675511443165		2.31314049496507		2.09793	2.12372	1.82137	1.952	2.16367	2.15018	2.31967	2.22085	2.36021	2.51677	2.19852	2.49397	2.43807	2.46459	2.51076	2.23231	2.11743	2.60826	2.32772	2.58111	1.96483	2.22837	2.45635	2.42145		1.34041	1.82137	2.15275	1.79255	2.05197	1.6783	1.92708
	1.72010088890421		1.98353616567804		1.7249114214338		2.2414509386483			2.26277357995256		2.35193862702118		2.45157129905389		2.52052427858902		1.62356	2.36022	2.17239	2.3499	2.25564	1.74752	2.22266	2.17965	2.38291	2.46473	2.4198	2.50717	2.31399	2.41783	2.2716	1.63449	2.62611	1.80666	2.57162	2.63989	2.40502	2.43144	2.43749	2.49582		1.93261	2.17239	2.38814	2.2375	2.13998	1.76229	1.93403
	2.07400828773086		2.2504707421997		2.2442245610002		2.13855115360707			2.43238129281711	hypocotyl2	2.12486726696953		2.28835248786377		2.45333963983197		2.05145	2.10616	1.88148	1.79743	2.17178	1.83309	2.32387	2.2064	2.44769	2.60904	2.33058	2.30845	2.37298	2.40471	1.14108	2.4661	2.58958	2.40838	2.5298	2.59191	2.41436	2.63272	2.37151	2.60942		2.05286	1.88148	2.25494	1.50089	1.00367	1.62815	1.82912
	2.0722151543124		1.88765321039905		2.31394772900054		2.50766486764379			1.85455978312057		2.41462622763225		2.44189727343258		2.40733566546952		1.64985	2.12433	1.71279	2.2115	2.32432	1.86811	2.44727	2.10055	2.3369	2.54726	2.1976	2.5506	2.35492	2.36753	2.43654	1.87115	2.54429	2.47688	2.03545	2.50593	2.27032	2.31645	2.53433	2.44956		0.84428	1.71279	2.20002	1.47979	1.7371	2.23958	2.07424
	2.21845459408209		1.89034777422136		2.18943874101908		2.39386957350874			2.1573964913398		2.37527415594821		2.54009722822817		2.34325178425331		2.01405	2.08573	2.05219	1.74967	2.20941	2.23846	2.4157	2.33065	2.42781	2.47611	2.2208	2.63578	2.41318	2.31681	2.3526	2.08211	2.5186	2.49318	2.34888	1.65635	2.45715	2.35315	2.52429	2.43385		2.06936	2.05219	2.33518	2.02573	2.00737	1.99466	1.55832
	2.05829504013608		2.10443629101756		2.18684662660975		2.2889995944578			2.36380147393856		2.34873856873487		2.53460535999199		2.30495628084441		2.15269	1.92587	2.07139	2.21514	1.83241	2.2143	2.1334	2.30562	2.47834	2.57393	2.168	2.39882	2.44822	2.44155	2.52371	2.18278	2.55137	2.33756	2.38122	2.52764	2.41545	2.462	2.43943	2.47483		1.31427	2.07139	2.47646	1.98102	1.98115	2.3121	2.00422
	2.12334162121708		2.28493506375755		2.22295161871471		2.44557232732669			2.20363939789454		2.48561046706105		2.34884720808144		2.53303523531165		2.17353	2.11571	2.16884	2.34745	2.08369	1.93641	2.47336	2.02485	2.10631	2.65162	2.41744	2.6473	2.4363	2.37866	2.44796	2.31593	2.53337	2.51608	2.47413	2.53195	2.52968	2.57939	1.55224	2.48354		2.03819	2.16884	2.27233	1.02726	2.13041	2.27449	1.87739
	2.20637012305696		2.11058857193982		2.18070219787505		1.7268796205606			2.28945940952971		2.34441751872026		2.41890027974876		2.23734516437807		2.20295	1.94592	2.07336	2.16195	2.35624	1.76566	2.32582	2.32209	2.62429	2.46556	2.081	2.53232	2.24864	2.29954	2.55802	2.26295	2.40102	2.41142	2.43436	2.47079	1.61045	2.53566	2.58729	2.56024		1.83295	2.07336	2.34427	0.947418	0.507291	1.85185	1.9365
	2.05770308703561		2.16296837509932		1.81256853207511		1.94700607982188			2.30350836522458		2.34063849141828		2.38465811003007		2.41057364609757		2.10772	1.34254	1.80083	2.05647	2.24042	1.847	2.1727	2.24967	2.40638	2.48832	2.53749	2.53905	2.4514	2.17664	2.4235	2.1258	2.52282	2.25305	2.47193	2.55378	2.48261	2.48831	2.39492	2.56228		1.9688	1.80083	1.7551	1.92948	1.85776	1.45555	2.07643
	1.98759317235249		2.13547589087328		2.13057369652633		2.34669651227858			2.14578679281258		2.39121314432679		2.23341018804482		2.46437758747594		1.6782	2.11563	2.11663	2.18505	2.21994	2.08417	2.47255	2.21946	2.44892	2.50915	2.3874	2.49179	2.46844	2.51035	1.85374	2.30182	2.55586	2.37633	2.63204	1.99573	2.40246	2.24873	2.43584	2.48377		1.23767	2.11663	2.49607	1.73218	1.94039	1.8642	1.92729
	1.80945067440779		1.80370328013243		1.64164264550524		2.18931150473426			2.2846940281504		2.29362068582111		2.33301781692486		2.37649151551946		2.21662	2.28241	1.96547	1.92357	1.95795	2.15752	1.94605	2.13229	2.4545	2.51638	2.41779	2.62009	2.5418	2.4717	2.54528	2.32761	2.49113	1.32043	2.58034	2.31808	2.39803	2.40857	2.4575	2.41946		2.17108	1.96547	1.79781	1.86837	1.80756	1.5206	1.85144
	1.98314250005143		1.58087135200239		1.90747354337786		2.04038036961821			2.35450177003955		2.30522430873272		2.09009216090235		2.24414985022886		2.24521	2.25217	2.1882	2.31835	2.27597	2.14723	2.39131	2.3592	2.48572	2.25266	2.2752	2.40916	2.25535	2.54678	2.40299	2.30656	2.41997	1.87508	2.26699	2.5239	2.48873	2.4789	2.43067	2.60206		1.95534	2.1882	1.72448	2.12374	2.06544	1.53687	1.91134
	2.19019119896261		2.14305861567		2.3317178876076		2.12388481595311			2.36471010062197		2.51234355632061		2.24365558073464		2.06620186807154		2.20877	2.1914	1.96815	2.29722	2.31066	1.92138	2.4632	1.51874	2.50155	2.50153	2.5624	2.65641	2.16924	2.46344	2.35761	1.77655	2.6068	2.6439	2.5924	2.30528	2.76473	2.50441	2.35502	2.55281		2.22008	1.96815	2.17745	1.49263	1.3722	1.29991	1.95207
	2.17415578941861		2.19439826636883		2.37844996290878		2.42448470176747			2.19639079440528		2.20813176548561		2.25992117754674		2.35352063496387		1.99656	2.01849	2.21107	2.00171	1.97722	2.24849	2.2112	2.07638	2.50486	2.42062	2.34058	2.48879	2.28173	2.35447	2.46741	2.31312	2.44887	1.8167	2.53448	2.52909	2.46198	2.57649	2.58774	2.38655		1.74451	2.21107	1.99184	1.85125	1.97147	2.27544	2.24744
	2.09681660413959		2.03057723210878		2.09351634397174		2.03085837912079			2.44182620873947		2.42546660195958		2.46320230964001		2.53887630642657			2.1994	2.09597	2.22866	2.27303	2.42156	2.33506	2.17576	2.56857	2.40045	2.54406	2.44485	2.44068	2.54398	2.41705	2.40953	2.51997	1.83492	2.5176	2.26695	2.4186	2.42259	2.55263	2.45221		1.25614	2.09597	2.36328	2.06945	2.17398	1.4025	1.90847
	2.17547854787056		1.97596746453589		1.85209020966506		2.42751457581115		hypocotyl2	1.95905003591915		2.35976000150385		2.19787497134081		2.50486299803967			1.98618	2.26267	1.86936	2.18214	2.11378	2.41862	2.29986	2.55741	2.47953	2.22905	2.17983	2.35569	2.4199	2.41775	2.20734	2.35211	2.35969	2.55252	2.53505	2.48628	2.52033	2.48157	2.41033		2.13516	2.26267		2.13409	2.21881	2.03483	2.0272
	2.22123507782799		2.10480404512325		2.17607087329985		2.36274935154586			2.07729034339916		2.14388898115732		2.42257345759575		2.37380954703525			1.97933	1.97009	1.98964	2.21085	2.29105	2.45819	2.42242	2.58607	2.21396	2.34907	2.60039	2.12706	2.55528	2.41544	2.44167	2.59521	1.77317	2.56032	2.52909	2.48458	2.54377	2.14379	2.51137		1.7376	1.97009		2.03467	2.11914	1.83548	2.00769
	2.00530472378266		1.94597255391915		1.94666221368629		2.40762328938114			2.03642402355237		2.26022545998633		2.43120463712824		2.43575672126025					2.18522	2.31411	2.29125	2.42967	2.42294	2.49366	2.41732	2.25503	2.50402	2.43832	2.61048	2.42173	2.13826	2.46951	1.81172	2.50934	2.59403	2.58752	2.50884	2.23529	1.77467		2.1354			2.1875		2.05092	1.75097
	2.30189848869465		2.24521146774441		1.92711080080126		2.27232765680366			1.72109084704037		2.38983900039727		2.35336924356837		2.4978610372052					1.93429	2.24999	1.90398	2.3712	1.85559	2.54947	2.38947	2.19211	2.58168	2.36546	2.28872	2.31393	2.28048	2.48774	2.17696	2.35644	2.45856	2.56036	2.48637	2.4028	2.51901		2.15741			1.97073		1.43697
	1.98609336444528		2.03556064839124		2.20118572056697		2.29500275181233			1.81722787826898		2.29541262152082		2.37851846014915		2.35084844812096					2.29092	2.02291	2.31463	2.19308	2.37716	2.50233	2.36861	2.22809	2.53326	2.46665	2.356	2.25996	2.2338	2.24669	2.4226	2.51793	2.60677	2.40099		2.43782	2.4502		2.03166			1.79706		1.92599
	2.02227669635579		2.30669031791833		2.00405427841181		2.34382066562249			2.16228868704867		2.33315081371571		2.57547356434551		2.24155627024676					2.36695	2.37788	2.32236	2.35766	2.30849	2.53443		2.53661	2.49179	2.40424	2.14368	2.10393	2.17261	2.44323	1.81299	2.61129	2.52041	2.30833		2.44399	2.50094		1.89393			2.10049		2.08432
	2.20985957370212		2.09284661334811		2.24528724056845		2.15300172919925			2.08311720639017		2.42422120187288		2.40391246215036		2.39663955712155					2.319	1.84968	2.35746	2.34362	2.17538	2.44677		2.24824	2.58455	2.30067	2.52158	2.51432	2.18771	2.52283	2.41156	2.45483	2.55084	2.5721		2.31086	1.88658		2.07226			1.82169		2.30645
	2.34065803410441		2.01195755603598		1.56051606874262		2.00103295628956			2.06717704612591		2.34993617574924		2.33434958471359		2.45071736077104					2.14823	2.0732	1.57297	1.96086	2.27231	2.3522		2.06988	2.51511	2.55349	2.48006	2.19341	1.75319	2.46774	2.51411	2.39266	2.49877	2.58891		1.84237			1.97979			1.94736		1.48968
	2.23407441945878		2.20131560428291		2.16130063311182		2.38090811960111			1.60334248231191		2.38312731546795		2.29332353262699		2.27638696424407					2.21207		1.88271	2.31556	2.16433	2.38678		2.45017	2.47869	2.47086	2.29201	2.16913	2.38012	2.55053	1.85246	2.47416	2.60137	2.43026		2.47683			1.82257			1.74762		2.29169
	2.19871206205792		2.21495894523927		2.09271080628451		2.37902643062775			1.78984703266103		2.25416309146022		2.34341599733174		2.35330744372084					1.84957		2.11048	2.46532	2.23997			2.17197	2.54291	2.08677	1.99318	2.37454	2.20803	2.08639	2.48664	2.59868	2.57471	2.90874					1.92824			2.20535		1.51843
	2.23037079358037		2.14490790760229		2.08266384136768		2.2839208006768			2.19010473162309		2.35916695268498		2.34230306538366		2.50946213975237					2.23027		2.12977	2.23435	2.31298			2.26555	2.55474	2.21208	2.53351	1.74817	2.26498	2.39562	2.50655	2.57872	2.54614	2.49984					2.01255			1.83511
	1.90651640767306		1.95811048799848		2.21210423265493		2.38338815397464			2.20405370880472		2.21140208602491		2.35001171343724		2.46284472441735					2.02361		2.51312	2.44229	2.26072				2.65646	2.4159	2.40587	1.76333	1.97446	2.18826	2.51858	2.51098	2.50955	2.51073					1.80516			2.31236
	2.03638679559718		2.15937642158248		1.60174566978056		1.93373812539931			1.95978146495028		2.13708046052646		2.42834844045618		2.35813200580415							2.36454	2.33035	2.27458				2.46039	2.37376	2.12139	2.18416			2.24419	2.44552	2.35761	2.54195					1.81512			1.99246
	2.14748413689138		2.05725350735835		1.64696249173058		2.39807437454935			2.02754152648364		2.21104243924306		2.28476436925328		2.2693787471255							2.27945	2.24907	1.87511				2.57023	2.24256	2.21154	2.30056			2.47721	2.63694	2.49342	2.48832					1.80802			1.93596
	2.18649166971734		1.99811754876269		1.84526450540566		2.2291852249462			1.78571259307956		2.21380434650888		2.48727981469217		2.42037707515464							2.33099	2.30936	2.19602				2.65714	2.46889					1.51762	2.54818	2.59076	2.44336					2.1901
	1.66788683567039		2.00392217941178		1.74804680762261		2.41774908591881			2.04079928852533		2.21739948608981		2.50799611343226		2.38747971647872							2.0743	2.42371	2.29238				2.48916	2.38863					2.23319	2.59382	2.61043	2.71869
	2.19946168310456		2.13928641963271		2.18399549170846		2.24116233931774			1.85630139223972		2.10911208526012		2.35000127474691		2.31205650461019							2.21714	2.36286	1.96769				2.55822	2.53565					1.65356	2.58805	2.35959	2.14275
	2.1442776214738		1.79683747871166		2.19540805429375		1.96708363040801			1.80016631354778		2.33942452890683		2.17222844795513		2.46485041574462							1.97334	2.32848	2.26658				2.59744	2.21562						2.59558	2.36615	2.92197
	2.07625828191999		2.1063909879806		1.73041940217717		2.05333004304864			1.65286881856499		2.18649741903235		2.41256010142414		2.40238619368905							2.04304	2.31023	2.35361				2.39176	2.41991						2.51893	2.51263
	2.2261395628017		1.96396949656689		2.18134015464086		2.40408625927516			1.85789843775501		2.37982139345689		2.25335694011467		2.41916073067148							2.45079	2.43921	2.07681				2.36034							2.58089	2.41836
	1.57756698298832		1.82278629227583		2.17359906580797		2.28066465931606			2.24036433355923		2.42935405689349		2.49736539793454		2.32210872931534							2.36137	2.37079	2.02668				2.22255							2.35995
hypocotyl3	2.11417101923673	hypocotyl2	2.15691739218573		1.94520916994779		2.2698809650066			2.14677386253099		2.3728318825783		2.2857771262522		2.44552414948423							2.26236	2.40295	2.01917											2.15866
	2.24450009475399		1.59906429213638		1.41125258748213		2.29256393126119			2.23732669644887		2.39350737957907	hypocotyl2	2.37716020424396		2.53252214220572							2.29956	2.12727	2.03751											2.60173
	2.34623602096474		2.10926725617148		2.18519882604267		2.06909719954358			2.14732817780748		2.19383068170821		2.50113179411399		2.22302317451397							1.87351	2.1164												2.55721
	2.06086504289629		2.20366448473178	hypocotyl2	1.67453581712503		2.35944283888912			1.58629119704736		2.17507143614161		2.28162593932318		2.43791645439087							2.3706	2.07529												2.70874
	2.29643426414156		1.66976696202699		2.21426271282327		2.17229057651634			1.98542855540166		2.38522367283162		2.45822161575296		2.41100928018387							2.42777	2.28088												2.56112
	2.28079861051047		1.97022349625078		2.27580466707672		2.4222747138693			2.03137522811749		2.17934060486546		2.24270473950964		2.32709936964537							2.25535													2.47336
	2.23121899437461		1.78606043327447		2.28398342088514		2.3512532057988			1.91581224932912		2.27796459839795		2.47712880650652		2.42800894894667							2.30207													2.59765
	2.37254443830701		1.77206016133263		2.2670546665514		2.29560943529358			2.09440979662788		2.47617651845597		2.4732981744179	hypocotyl2	2.56870244032201							2.01921													2.43162
	2.38599626604432		1.83159822201497		2.27510174527231		2.25763159045911			2.26182910603812		2.21578738954334		2.55080136747219		2.56177464087196							2.01859													1.99277
	2.02372098149622		2.06611132704832		2.39504258820054		2.2309877961115			1.92108303639202		2.2262494155583		2.49231847675431		2.58467431390843							2.27919													2.45734
	2.13585935488313		1.62764207829765		2.13795673175259		2.35672489497844			2.10042685060026		1.95505018928254		2.54305819171548		2.61108451062582							1.8738													2.11665
	2.24589245344144		1.97302255700648		1.71471258327935		2.22747952627414			2.0119087264166		2.25982000459183		2.42895269415971		2.3871087529281							2.20803
	2.0572398897291		1.65211555094757		1.33323452969599		2.32478201361454			1.82561861077173		2.29941848987909		2.39596704908538		2.47279400062456							1.96942
			1.89998668693593		2.17034587852273		2.14005354715714		hypocotyl3	2.1738621777013		1.81258242844761		2.49736145637342		2.57814692525049							2.27004
			1.72412668740946		1.65918254197374		2.42657691464176			2.2319719322861		2.42657370255511		2.44049117519787		2.23815868716632							2.15057
			2.23898589315335		2.09449239541102		2.37437937755294			2.45128650001884		2.25210311199487		2.51340828412909		2.45976250121481		RGA	RGA1	RGA2	RGA3	RGA4	RGA5	RGA6	RGA7	RGA1h	RGA1h1	RGA1h2	RGA1h3	RGA1h4	RGA1h5	RGA1h6	RGA1h7	RGA2h	RGA2h1	RGA2h2	RGA2h3	RGA2h4	RGA2h5	RGA2h6	RGA2h7
			2.11016684243362		2.30634427647938		2.3950183798105			2.32798331907071		1.96525207871167		2.43295421326516		2.59928889622942		2.00321	1.97037	1.94422	2.10846	2.06495	2.09868	2.26632	2.13075	2.44252	2.47743	2.31226	2.48923	2.34967	2.37553	2.17536	2.13183	2.41845	2.22765	2.4523	2.479	2.42976	2.45563	2.2519	2.47032
			2.1858461955404		2.34651204524883		2.31830861267457			2.20977012199922		2.01744396491634		2.34612132623754		2.6309070917099
			2.21924407137807		2.34763356290692		2.03755244310278			2.35337255432445		2.23452896622955		2.47782271255424		2.54194488121912																											dRGA	dRGA1	dRGA2	dRGA3	dRGA4	dRGA5	dRGA6
			1.63730560162369		1.68324816184331		2.40280936753531			2.18376452186223		2.24759076565271		2.49766997883275		2.48350514740347																											1.76626	1.94422	2.14655	1.62465	1.81782	1.80085	1.83014
			2.08526620592465		1.99605182042687		2.2189250457501			2.35796748987556		2.2171470713279		2.45367406422682		2.50514948004164
			2.22836537755872		2.2344385440739		2.37171480622572			2.41530463411125		2.50667975874214		2.47013657472495		2.51610134392561
			1.87227948685574		2.13033139421535	hypocotyl2	2.26427234299021			2.38510131647465		2.39554063915213		2.43679033551731		2.44810647464879
			1.91669247911375		1.79998272264949		2.21813593901719			2.17991356116697		2.08711841071148		2.43155147617356		2.50631584476405
			2.0659790965225		2.31325111449276		2.08669409341196			2.52557714614719		2.28721770444889		2.47450182140137		2.59054543908889
			1.86795315688198		2.40927945329523		2.37128416825104			2.42585267155049		2.19274864384479		2.37958456299059		2.63103923677789
			2.10627528427406		2.14824555151004		1.88655430189034			2.29387857723837		2.39260168863154		2.48738548650528		2.51364774823754
			2.09007477475218		1.99035428148328		2.19099801702448			2.09746981831815		2.0668190524263		2.2449565805106		2.54422325774981
			1.94729994828656		1.91574635725106		1.98123131108757			2.48140099951185		2.29160965512651		2.41130027999893		2.54036555124003
			2.17486118694209		2.16190951332796		2.33847885213261			2.14832798955035		1.98091883328994		2.47661443564487		2.45693713662428
			2.06336001562649		1.751660612347		2.22677488927171			2.41645538150655		2.25407079256563		2.54364632804061		2.47513518747138
			2.05217540481725		2.27268461851353		2.26506746222077			2.30328389894028		2.11453747628522		2.37948432234388		2.53534283009742
			1.5610220717601		1.89448210582159		2.19736307932006			2.28674230433532		2.08601935407362	hypocotyl3	2.47905310791499		2.43745805310557
			1.95771395408857		2.18037193726299		2.25871721183877			2.31203701448018		1.90115286349458		2.54833688036474	hypocotyl3	2.47629081415402
			2.17439113824926		2.2305865572648		2.18658062433198			2.17154102197607		2.37358696414526		2.52175378646705		2.45074547476424
			1.94064463077689		2.27921412203364		1.83496886230671			2.41022306169293		2.3024174804531		2.54501038762772		2.42092190079021
			2.24910340559567		2.14662375778611		2.39657848037198			2.36858749930891		1.89265363181371		2.09319585758933		2.46491708530876
			1.99198578107568		1.94268653313701		2.2555925302799			2.36765626941525		2.1934701704475		2.50155365412925		2.47625762398665
			2.07734949467029		1.87223385829576		2.15118273560697			2.32202223944985		2.03423008158071		2.63037654933773		2.43585090968186
			2.09686322750939		2.11065432083808		2.11982460669803			2.00796982627478		2.2151191206082		2.50394733909327		2.46212076960821
			1.28951319658347		1.85587036033411		2.08518301621471			2.37472575944217	hypocotyl3	2.18942819378466		2.47856254063954		2.50229054139967
			1.53667371037084		1.7576769143081		2.24442339534727			2.29027896505584		2.5159864069661		2.48939141015613		2.39341214056688
			2.06372566796257		2.25133610709192		2.34027221285635			2.34931754261553		2.27718325322692		2.55410534908067		2.44653934171565
			2.11288084030107		2.00634690749629		2.2044339589538			2.48908071449263		2.18482545918135		2.47697553317719		2.45378643072257
			2.25336410935363		1.970322513321		2.03755829673581			2.13977848717935		2.26924710228655		2.49575904417349		2.42121003104302
			2.2410334519749		2.00860271551184		1.94708167986595			2.24998519597875		2.29131981829107		2.44540883218945		2.41538145793793
			2.06610574598867		2.0299339325456		2.10235367218392			2.08384320854953		2.22705946763676		1.93134960199114		2.48618335455465
			1.85943152726002		2.13999910250499		1.91604412797824			2.37096461941474		2.32258932922064		2.51515142461594		2.49866946571625
			1.66200955357993		1.6397697154866		2.25420692162395		hypocotyl4	2.33435971813027		2.31093085400552		2.62671276648657		2.36257158640267
			2.02539262073195	hypocotyl3	2.2236331090621		2.39463870402203			2.41586903877766		2.28596432714365		2.42500566827035
			2.10158130637889		1.94381529306725		2.17681544911555			2.50635347629141		2.14829244672976		2.48799700074186
			1.94520919311559		2.09344139018148		2.18406882390902			2.40383664100657		2.32065303022486		2.44116329829636
			2.10549486088854		2.38043474553923		2.16997511341288			2.26490822867415		2.36889499964138		2.50034444726901
			2.06498352686961		2.29181859002864		1.60136200256135			2.3539634203767		2.38590684695304		2.55116700095116
			2.02664627540981		2.26603090600009		2.19604675130887			2.41534937172126		2.35355720243854		2.13458151736666
			2.07303377162084		2.09820435497084		1.78912709626786			2.23687735452523		2.10246327216875		2.46803383963341
			1.97835292219874		2.05704442820868		2.1431645167347			2.19074248939167		2.30065140979316		2.5155273836192
			2.13246224018866		2.32214456919725		2.23336398281001			2.35265476852152	hypocotyl4	2.52955999430702		2.48985110415302
			1.95835966760255		2.32371348083514		2.12307161435664			2.295781393537		2.54029019083305		2.41866180797377
			1.96466840304105		2.4327143268094		2.2402432016961			2.43070298789823		2.40404741797751		2.53841781834762
			2.0636750876642		2.27149012883976		2.05684254365264			2.07066088093024		2.46528505355503		2.44391652504429
			2.08873760644974		2.3090345941382		2.17069343743535			2.38409180201238		2.48514134708114		2.40682053627656
			2.26676115766024		2.22149684393552		2.21727044491378			2.35191954100289		2.46995279738008		2.54354043321278
			2.03948062136777		2.38593021165278		2.20511943486976			2.34182988816599		2.4562685032653		2.51301461222186
			1.9336695694894		1.72555584307169		2.3529706677149			2.36115306034516		2.29502728487184		1.85044893851126
			2.1510038035903		2.16627067769068		2.19360017888536			2.39137905538915		2.40540034190712		2.37516384633361
		hypocotyl3	1.89079778903095		1.52554571871045		2.21312822503716			2.4317179252889		2.37875378773005		2.45288238149981
			2.07314070730354		2.04589016233521		1.48254577548641			2.05884718838508		2.30312038053604	hypocotyl4	2.46636496908578
			2.13684123682908		2.25965070285621		2.07821480142372			2.28363062181124		2.48050129360167		2.50834133828073
			2.32979536761616		2.33249164906507		1.28468604608846			2.26276653797536		2.48022513578095		2.50492116895255
			1.93082706446369		2.33478888503747		2.07953732440023			2.37507133592007		2.49166746020584		2.54514913290031
			1.88658525263649		2.17584711687407		2.14162181154709			2.31513033833034		2.17323116185801		2.47773212896074
			2.03741973445136		2.29607420756758		2.21109017403907			2.31436162475456		2.41991144077351		2.45595481702856
			1.89722627949883		1.8364822299143		2.33249106307002			2.36386582626193		2.24531240783308		2.4943170724187
			1.83224689848636		2.15527931490161	hypocotyl3	2.25562495584369			2.40791824344688		2.45887247709661		2.48416098589403
			2.27181143337805		2.0379920479987		2.29854462364586			1.96157436825183		2.46555843670155		2.39254030247579
			1.89811923917902		1.97105998717179		2.37240894817567			2.4489446578003		2.140757848496		2.50396682568133
			1.92349124210366				2.26718321591249			2.33176658199142		2.40513090391387		2.38988833390912
			2.25289263998772				2.28777367668729			2.39004935405909		2.47260814396348		2.45666436812441
			2.16024717232465				2.39032482289938			2.35513211048998		2.44462202633946		2.50823666599226
			2.11718394188231				2.29332537212363			2.34762286160264		2.26289765517171		2.53746747332861
			2.09885224407938				1.66479739839039			2.34912134147054		2.34405727120197		2.33315680667206
			2.15963532134968				2.21603723284778			2.27634698097278		2.34663723833285		2.50778511120552
			2.03274240592824				2.23811250703747			2.29887684369623		2.36208113727549		2.41634649815483
		hypocotyl4	1.92472820559435				2.20211085031877			2.29515099240869		2.42214926837097		2.49014126809265
			2.11261370596666				2.32535761671			2.26740833576445		2.35711755525402		2.27371658794181
			2.15657827958121				2.30670351887221			2.28081325565734		2.21584604223727		2.36432227270412
			2.21706310831744				2.34733451112276			2.243152064213		2.40217721240889		2.42150801979582
			2.06516434617937				2.16952013578695			2.28300085182038		2.38427179864799		2.53680778509323
			1.86040643108152				2.09505136630222			2.22439006973376		2.30762316571373		2.44204925430061
			2.12646676400125							2.37538037029184		2.34853517189018		2.43095514564364
			2.11562513782066							2.37656536025		2.37372154844323		2.57367212527102
			2.19320027962827							2.18842512967432		2.21985197959945		2.33682695036541
			1.97929743607817							2.39170682806356		2.35749873428932		2.56472625898262
			2.17690160198604							2.30039318909509		2.23884313885707		2.47493694351033
			1.75930048212104							2.36876516521062		2.43416969384721		2.47286804753046
			1.69449977725186							2.31541844323451		1.97227846025755		2.58659295191152
			2.02326385250583							2.34336742923966		2.32058265116807		2.46403949100687
			2.27725027805242									2.33320984677855		2.49002401477398
			1.65542779874709									2.14761790217567		2.49023805812568
			2.15648782135955									2.42994309267647		2.44790230296644
			1.99668020262065									2.35048588987368		2.52404043533742
			2.09627088358685									2.41150603275459		2.50322438589044
			2.26720737225195									2.36469410186103		2.4879632208703
			2.15318249195482									2.38657223263151		2.55964906848981
			2.2012616152286									1.90736165059712		2.40922580768782
			1.53787739161999									2.22779737302286		2.54146114919891
			2.32304222825646									2.21663360392083		2.38611495953303
			2.2502299013084									2.04711246244894		2.34741969056493
			1.92886389721218									2.41456076258578		2.48657577120706
			2.03576578765673									2.36697048722439		2.4915035859975
												2.1950384967342		2.51999743998061
												2.42591011248962		2.51842319529162
												2.24479604769251		2.58243541614589
												2.15297797752382		2.43403071399398
												2.18333064163642		2.49104195021691
												2.34501151170211		2.53859094397593
												2.43562348284991		2.51408294700311
												2.18113134917033		2.47614973057687
												2.05927206473803	hypocotyl5	2.52734965013312
												2.08507021253099		2.52912913544931
												2.27294514887301		2.4746092576626
												2.45918535624827		2.54554632792151
												2.39389959058703		2.4849629450971
												2.48366021664765		2.53322615811379
												2.17950487941013		2.48829438894454
												2.11098079454174		2.46737060628674
												2.30335005635359		2.3466962023542
												1.93079886524898		2.46493393465345
												2.37171458740319		2.44024908548529
														2.53259715847014
														2.57287059471192
														2.49623425471326
														2.47489418139995
														2.46944760919497
														2.44128653165706
														2.50918230830905
														2.53584723520243
														2.50333602247286
														2.47458384878544
														2.51634558310128
														2.53994132580286
														2.52990578601933
														2.3991366632188
														2.35245858698552
														2.51942492882865
														2.57816034960368
														2.43937307173796
														2.49271216453509
														2.51723026832646
														2.48309458887928
														2.5392001529061
														2.58298784613965
														2.37719491915268
														2.48361003525489
														2.43854878781787
														2.36352567986396
														2.524286613043
														2.55940510805261
														2.40543044761168
														2.47110348699254
														2.38274553605482
														2.55326237273464
														2.47349285296373
														2.51056120759781
														2.48004679868724
														2.51499457103386
														2.42865205571011
														2.46265908846021
														2.41413628960163
														2.53268670920795
														2.53839992528804
														2.58312405939982
														2.50576609814788
														2.549065427299
														2.51439377824691
														2.45330609343797
														2.47760113088921
														2.37329555662746
														2.48725976510415
														2.58404952915499
														2.5485387986391
														2.48148368463117
														2.57348634859137
														2.44838424379307
														2.5607624417204
														2.52367065128454
														2.37277819611676
														2.42226080189992
														2.52726438641869
														2.53642947630332
														2.38902878433671
														2.35436407329158
														2.45095327339638
														2.51864587912537
														2.49736433951092
														2.47169462516613
														2.40525521638169
														2.54255873986646
[truncated: 25 more columns]

## Sheet: Figure4+Supp Fig.10
	Figure4i +supp Fig.10						Figure4d
	Fluorescent ratio between IPR and Non-IPR after GA-Fl treatment in the SAM						GA signaling in every nuclei in the CZ, IPR and Primordia (P) region of the SAM
	N°	GA4-Fl	GA3-Fl	GA7-Fl	Fl		CZ	GA signaling	IPR	GA signaling	P	GA signaling
	1	6.87443	3.39587	4.07228	1.30059		SAM1	2.69127	SAM1	2.51178	SAM1	2.55753
	2	5.93295	3.09995	4.94059	1.32228			2.61646		2.58458		2.40019
	3	3.19577	3.39131	3.75055	1.72765			2.6321		2.59452		2.5406
	4	5.21019	3.95078	3.559	1.79796			2.60656		2.47037		2.56237
	5	4.5084						2.57202		2.61559		2.61382
								2.67594		2.26202		2.67326
	mean	5.14435	3.45948	4.08061	1.53712			2.55283		2.5703		2.55567
	STD	1.39828	0.35559	0.611189	0.262324			2.66501		2.60024		2.55805
								2.72222		2.61818		2.58237
								2.62516		2.58779		2.59129
								2.61032		2.62326		2.63453
								2.66066		2.64795		2.65381
								2.70444		2.24587		2.66986
								2.60421		2.58472		2.68431
								2.54566		2.66639		2.43716
								2.62089		2.60402		2.38873
								2.64958		2.69059		2.4604
								2.47789		2.59993		2.54405
								2.56404		2.63918		2.6414
								2.59995		2.38684		2.5769
								2.62082		2.77807		2.61295
								2.41068		2.65368		2.43725
								2.53131		2.57569		2.65749
								2.5935		2.59382		2.55058
								2.63922		2.60526		2.62042
								2.60441		2.57297		2.47537
								2.36985		2.71536		2.26048
								2.56285		2.44811		2.75517
								2.66323		2.49091		2.70705
								2.63766		2.4078		2.55256
								2.628		2.66111		2.25012
								2.50754		2.66499		2.50387
								2.35599		2.69721		2.54012
								2.62894		2.58246		2.70187
								2.53215		2.55675		2.40153
								2.62555		2.60291		2.73709
								2.5088		2.57727		2.62719
								2.67326		2.4933		2.55832
								2.69881		2.54095		2.63747
								2.49732		2.56857		2.47369
								2.58929		2.52403		2.56164
								2.52443		2.72968		2.51895
								2.63586		2.69228		2.55312
								2.54315		2.6179		2.6109
								2.59436		2.59465		2.53312
								2.59757		2.58814		2.52343
								2.59439		2.60559		2.50688
								2.5898		2.69331		2.46061
								2.28763		2.60572		2.46414
								2.68998		2.69638		2.64636
								2.61691		2.81677		2.66877
								2.55522		2.74976		2.45814
								2.48937		2.67491		2.67417
								2.68952		2.72129		2.53308
								2.62814		2.58701		2.56864
								2.5503		2.69631		2.77239
								2.34493		2.51653		2.39398
								2.58302		2.64313		2.27151
								2.54421		2.59895		2.62439
								2.59892		2.66118		2.50201
								2.59364		2.75884		2.63748
								2.4332		2.68519		2.55617
								2.52145		2.69135		2.60899
								2.56117		2.67132		2.46716
								2.60317		2.77324		2.62994
								2.62016		2.6205		2.51893
								2.46173		2.69729		2.42364
								2.48536		2.55281		2.42185
								2.57721		2.57043		2.42386
								2.65951		2.57721		2.59798
								2.59812		2.67034		2.52929
								2.53602		2.69938		2.41225
								2.47614		2.51121		2.43757
								2.54841		2.82232		2.41609
								2.60091		2.7476		2.51335
								2.62404		2.68094		2.52794
								2.55403		2.65059		2.57771
								2.59358		2.68903		2.69342
								2.6094		2.74622		2.57699
								2.35769		2.62577		2.61514
								2.66904		2.77112		2.62453
								2.36545		2.752		2.595
								2.441		2.67047		2.61167
								2.65297		2.58611		2.42426
								2.59611		2.81774		2.53112
								2.44943		2.64734		2.48665
								2.62643		2.54992		2.47806
								2.59877		2.63916		2.60927
								2.59982		2.6183		2.47559
								2.5441		2.69164		2.5244
								2.48425		2.69542		2.36883
								2.47164		2.64926		2.56187
								2.55397		2.58419		2.687
								2.49295		2.60394		2.65788
								2.57969		2.74543		2.4491
								2.58502		2.81963		2.29151
								2.50795		2.68976		2.48492
							SAM2	2.66991		2.58777		2.41728
								2.68341		2.79176		2.4065
								2.57699		2.49275		2.64165
								2.64991		2.53825		2.53318
								2.57412		2.60854		2.56877
								2.63218		2.48752		2.59233
								2.56944		2.69141		2.35962
								2.47439		2.56599		2.56898
								2.68519		2.70975		2.62932
								2.68832		2.53425		2.42174
								2.51406		2.69185		2.49484
								2.62463		2.63095		2.309
								2.54913		2.70213		2.29015
								2.75216		2.72802		2.53565
								2.46765		2.70956		2.539
								2.55161		2.49634		2.57224
								2.56691		2.67952		2.45098
								2.52214		2.56688		2.70871
								2.55453		2.77143		2.62883
								2.56288		2.80042		2.52806
								2.63398		2.77419		2.32039
								2.6658		2.5878		2.38984
								2.64108		2.54716		2.51757
								2.56411		2.61444		2.57289
								2.54511		2.73546		2.61758
								2.73232		2.71279		2.11931
								2.58452		2.68686		2.48391
								2.62509		2.5799		2.63002
								2.64837		2.78921		2.42718
								2.39751		2.73515		2.51131
								2.57459		2.72318		2.30987
								2.6386		2.59766		2.51965
								2.6948		2.62259		2.26369
								2.51458		2.6319		2.50417
								2.5596		2.73388		2.50178
								2.47191		2.81159		2.33097
								2.53176		2.32372		2.57849
								2.635		2.5695		2.63666
								2.57127		2.79038		2.38748
								2.56952		2.715		2.60984
								2.65052		2.61584		2.33241
								2.61258		2.80029		2.35527
								2.58572		2.64321		2.49579
								2.53219		2.74066		2.72966
								2.52183		2.66573		2.56622
								2.61939		2.76299		2.38786
								2.53453		2.77321		2.27338
								2.57271		2.78297		2.2946
								2.68524		2.61915		2.5494
								2.66703		2.58198		2.50234
								2.39631		2.62183		2.5773
								2.69955		2.27586		2.12941
								2.55957		2.58723		2.596
								2.65398		2.75659		2.49144
								2.53766		2.73504		1.89157
								2.63908		2.51894		2.44174
								2.52565		2.75965		2.46766
								2.59622		2.84928		2.59656
								2.53006		2.7458		2.66083
								2.58735		2.60189		2.51891
								2.49558		2.80151		2.54648
								2.68436		2.6816		2.52322
								2.52759		2.72049		2.50233
								2.57919		2.83246		2.43184
								2.67712		2.63059		2.33144
								2.57607		2.85248		2.53787
								2.69307		2.52339		2.56375
								2.53445		2.74195		2.7299
								2.61146		2.61359		2.42289
								2.62007		2.78345		2.51854
								2.52758		2.69338		2.50807
								2.60674		2.55865		2.60025
								2.61057		2.71919	SAM2	2.66808
								2.55912		2.7001		2.43279
								2.6394		2.70057		2.57281
								2.72103		2.74512		2.61345
								2.56062		2.60761		2.64738
								2.58627		2.80312		2.60076
								2.6244		2.67073		2.63958
								2.39522		2.79681		2.52955
								2.59581		2.68583		2.54952
								2.5326		2.81541		2.44774
								2.36266		2.74213		2.60064
								2.5115		2.43986		2.77377
								2.41895		2.67411		2.65504
								2.44124		2.5853		2.54164
								2.39168		2.56114		2.60098
								2.51458		2.81013		2.65382
								2.49508		2.61327		2.57714
								2.58745		2.83854		2.53195
								2.60805		2.57599		2.69939
								2.71032		2.6949		2.70227
								2.65453		2.76528		2.53319
								2.7672		2.78194		2.41197
								2.64597		2.82683		2.61165
								2.58005	SAM2	2.63945		2.54607
								2.62154		2.59214		2.59064
								2.58015		2.53537		2.49668
								2.64782		2.71932		2.62645
								2.69924		2.65823		2.56702
								2.56336		2.59129		2.47949
								2.62379		2.49978		2.5739
							SAM3	2.76215		2.75089		2.57083
								2.66553		2.59394		2.56654
								2.71173		2.69429		2.76336
								2.72454		2.56504		2.64165
								2.79678		2.55744		2.6678
								2.75269		2.6145		2.5842
								2.71341		2.62604		2.68008
								2.69606		2.73166		2.52409
								2.81693		2.38686		2.54119
								2.72371		2.53496		2.5514
								2.67921		2.49239		2.16611
								2.6491		2.58402		2.6841
								2.7239		2.64237		2.3424
								2.70542		2.58961		2.56512
								2.67987		2.54982		2.5862
								2.72761		2.52017		2.56462
								2.77793		2.6645		2.69253
								2.73124		2.61597		2.74925
								2.74774		2.62389		2.74278
								2.64434		2.61923		2.65019
								2.75498		2.53235		2.59719
								2.66463		2.59613		2.56246
								2.64729		2.53288		2.63359
								2.48092		2.36796		2.58078
								2.66903		2.5788		2.75068
								2.71427		2.61334		2.70054
								2.63577		2.42026		2.45205
								2.79164		2.6081		2.54035
								2.67692		2.68059		2.64534
								2.68746		2.64984		2.47038
								2.75716		2.6741		2.58278
								2.73651		2.60192		2.53473
								2.60132		2.56926		2.71204
								2.67867		2.35402		2.58695
								2.70623		2.69355		2.72453
								2.80303		2.41185		2.63491
								2.6662		2.59215		2.58993
								2.6246		2.59353		2.75166
								2.65117		2.73558		2.44831
								2.72299		2.72867		2.65295
								2.74775		2.65964		2.46326
								2.49481		2.5687		2.61689
								2.72411		2.73446		2.48265
								2.71755		2.6512		2.6644
								2.68865		2.69674		2.67985
								2.60791		2.70975		2.79543
								2.50053		2.73507		2.62151
								2.68815		2.66655		2.58015
								2.68755		2.45496		2.77235
								2.69089		2.68183		2.66216
								2.69925		2.72446		2.63797
								2.7413		2.53859		2.31243
								2.68309		2.62632		2.56274
								2.7294		2.691		2.69469
								2.73552		2.66454		2.5873
								2.72534		2.66811		2.56091
								2.65359		2.60071		2.68926
								2.61097		2.62052		2.65108
								2.72963		2.46391		2.57212
								2.72576		2.59773		2.34348
								2.45221		2.71883		2.47765
								2.70569		2.58948		2.71093
								2.70275		2.57952		2.57327
								2.75388		2.46267		2.64929
								2.70018		2.71233		2.66419
								2.73309		2.73882		2.42443
								2.50515		2.54255		2.86271
								2.64417		2.55917		2.61132
								2.68071		2.55863		2.56306
								2.66544		2.50934		2.7131
								2.61749		2.54574		2.63944
								2.71264		2.62742		2.40762
								2.61387		2.63069		2.64348
								2.61117		2.61144		2.72883
								2.69712		2.67532		2.58756
								2.63725		2.63478		2.59975
								2.61614		2.57364		2.51534
								2.70973		2.6443		2.39635
								2.68639		2.76892		2.76362
								2.73311		2.71784		2.71007
								2.68332		2.74049		2.78622
								2.71397		2.69406		2.65269
								2.65913		2.47682		2.66342
								2.62154		2.56101		2.56094
								2.73861		2.7182		2.50251
								2.60346		2.54651		2.06622
								2.74839		2.29622		2.45799
								2.71873		2.5478		2.58474
								2.6317		2.69839		2.65183
								2.6799		2.72803		2.61181
								2.6803		2.76994		2.83444
								2.71946		2.7377		2.48302
								2.6769		2.78271		2.2375
								2.75169		2.73617		2.25014
								2.75356		2.65832		2.50664
								2.57364		2.7686		2.59149
								2.66627		2.62804		2.75053
								2.62528		2.5924		2.35953
								2.68601		2.58959		2.37823
								2.68523		2.77032		2.64013
								2.62645		2.70808		2.65198
								2.64836		2.61455		2.77737
								2.5532		2.61671		2.69976
								2.63987		2.62889		2.54771
								2.73206		2.69661		2.73293
								2.54982		2.6366		2.51719
								2.51268		2.79494		2.64647
								2.66158		2.68631		2.67553
								2.64199		2.73829		2.32372
								2.39175		2.75024		2.47963
							SAM4	2.66774		2.65855		2.53642
								2.74025		2.81347		2.77744
								2.75271		2.64841		2.71398
								2.58408		2.75454		2.44854
								2.66876		2.6063		2.64656
								2.64248		2.52384		2.44671
								2.62308		2.84658		2.45135
								2.68103		2.662		2.57675
								2.70118		2.72703		2.4643
								2.69503		2.62784		2.44927
								2.714		2.64951		2.5736
								2.82095		2.73402		2.59501
								2.7267		2.63738		2.57048
								2.57334		2.69894		2.60568
								2.63607		2.71992		2.0154
								2.68578		2.77566		2.56672
								2.73332		2.68214		2.42956
								2.68871		2.65473		2.62702
								2.69974		2.69044		2.38976
								2.73178		2.76419		2.63353
								2.72373		2.68289		2.57793
								2.77554		2.56273		2.57549
								2.65159		2.76132		2.23522
								2.62163		2.77908		2.63695
								2.65805		2.54332		2.3102
								2.6777		2.6685		2.32064
								2.65121		2.74823		2.57578
								2.67704		2.66974		2.24807
								2.51497		2.72723		2.55316
								2.59334		2.69738		2.68559
								2.74206		2.6074		2.49982
								2.63502		2.52813		2.54876
								2.68794		2.83614		2.32761
								2.73593		2.66438		2.61574
								2.53917		2.77493		2.62201
								2.53817		2.7168		2.29678
								2.65841		2.76111		2.66677
								2.64574		2.71145		2.32149
								2.69203		2.52838		2.58208
								2.77741		2.79559		2.48713
								2.52278		2.67616		2.45668
								2.67268		2.79872		2.45051
								2.72975		2.87282		2.29716
								2.71358		2.8019		2.41828
								2.61654		2.75006		2.55186
								2.65506		2.45785		2.73833
								2.73938		2.566		2.39657
								2.71005		2.65003		2.54355
								2.72479		2.71095		2.32595
								2.64666		2.63693		2.64928
								2.68915		2.51611		2.65443
								2.69327		2.81721		2.59183
								2.57836		2.79221		2.58016
								2.52229		2.74824		2.64315
								2.58052		2.77507		2.63246
								2.63332		2.81206		2.83786
								2.71907		2.73515		2.47182
								2.69394		2.77967		2.49875
								2.56829		2.77924		2.38081
								2.71282		2.65016		2.42902
								2.62731		2.72452		2.67474
								2.52217		2.77461		2.7318
								2.69869		2.79576		2.7787
								2.75934		2.76318		2.71144
								2.64653		2.13599		2.60832
								2.59362		2.70207		2.57878
								2.61998		2.74603		2.20714
								2.67243		2.83308	SAM3	2.7091
								2.49837		2.73507		2.4713
								2.72272		2.7847		2.62476
								2.55794		2.65095		2.63409
								2.73966		2.82848		2.69239
								2.61923		2.78123		2.60065
								2.63443		2.73389		2.63006
								2.72298		2.67461		2.72863
								2.57503		2.84733		2.55823
								2.66317		2.67798		2.6434
								2.44852		2.7737		2.74058
								2.71317		2.75248		2.63725
								2.6908		2.60109		2.56001
								2.68764		2.77175		2.60489
								2.73342		2.78747		2.73381
								2.54852		2.77239		2.64622
								2.65893		2.56588		2.71502
								2.60122		2.79751		2.70847
								2.72201		2.73559		2.74167
								2.79863		2.69168		2.69349
								2.7372		2.79048		2.72742
								2.65611		2.55772		2.6137
								2.79222		2.75479		2.49489
								2.63612		2.62338		2.75385
								2.6173		2.78277		2.72543
								2.42631		2.78554		2.50056
								2.64666		2.69012		2.59348
								2.67672		2.70987		2.61575
								2.6539		2.84945		2.71394
								2.66217		2.7762		2.67364
								2.51184		2.7878		2.60544
								2.68668		2.78355		2.66591
								2.64077		2.68271		2.6428
								2.77449		2.68386		2.56235
								2.73557		2.84958		2.57325
								2.70608		2.77458		2.6754
								2.71949		2.86449		2.55146
							SAM5	2.63675		2.75688		2.66761
								2.67693	SAM3	2.70794		2.69239
								2.65573		2.69281		2.71477
								2.60308		2.65357		2.62109
								2.68101		2.62376		2.45659
								2.60879		2.69352		2.71969
								2.67342		2.689		2.56696
								2.70379		2.5235		2.68773
								2.5545		2.69563		2.69501
								2.55762		2.62665		2.58346
								2.73222		2.7277		2.59163
								2.78196		2.6976		2.62762
								2.63862		2.71301		2.73782
								2.6477		2.66179		2.70929
								2.68051		2.619		2.72278
								2.59156		2.73197		2.61965
								2.65682		2.71008		2.51581
								2.64963		2.60154		2.70484
								2.63563		2.70335		2.79773
								2.5866		2.64973		2.70933
								2.64955		2.76821		2.74433
								2.65992		2.74116		2.67431
								2.6208		2.63309		2.51133
								2.67192		2.66004		2.59082
								2.70555		2.70154		2.55121
								2.66623		2.65058		2.65963
								2.68463		2.67491		2.48706
								2.72699		2.47431		2.50915
								2.73772		2.79718		2.59584
								2.61275		2.73981		2.65398
								2.60702		2.45146		2.7218
								2.68904		2.53565		2.6734
								2.72009		2.79814		2.65646
								2.59288		2.70622		2.69639
								2.73281		2.78147		2.57431
								2.38318		2.68876		2.6904
								2.64579		2.73802		2.69031
								2.65489		2.6314		2.53556
								2.49559		2.66793		2.77582
								2.66517		2.74965		2.56749
								2.74003		2.77146		2.80503
								2.48885		2.74574		2.71771
								2.66139		2.61574		2.68145
								2.57162		2.70657		2.66937
								2.67053		2.40034		2.65876
								2.71795		2.66033		2.60784
								2.66276		2.67036		2.55048
								2.61628		2.70275		2.69023
								2.67877		2.47113		2.7579
								2.67067		2.67015		2.69773
								2.78732		2.72799		2.69354
								2.67188		2.70791		2.64047
								2.6695		2.5457		2.52801
								2.62276		2.70622		2.62272
								2.68422		2.68139		2.63196
								2.65337		2.82775		2.73981
								2.68716		2.64512		2.62306
								2.64709		2.66146		2.69965
								2.70905		2.52839		2.60973
								2.4928		2.69811		2.69688
								2.70501		2.65156		2.70096
								2.49066		2.79844		2.69028
								2.59042		2.69421		2.69394
								2.65838		2.6038		2.73311
								2.52922		2.62041		2.74316
								2.63426		2.56877		2.64349
								2.64747		2.76579		2.67057
								2.64103		2.73967		2.68206
								2.65066		2.69547		2.75999
								2.63984		2.71661		2.71537
								2.64978		2.69901		2.70974
								2.63689		2.67391		2.74253
								2.61249		2.82008		2.61926
								2.67316		2.35855		2.60605
								2.59372		2.66226		2.65824
								2.36053		2.83205		2.58079
								2.36045		2.68664		2.65986
								2.69959		2.78097		2.59846
								2.70461		2.71809		2.63104
								2.73368		2.70399		2.54918
								2.69053		2.82412		2.47656
							SAM6	2.72341		2.69027		2.10024
								2.727		2.66035		2.75578
								2.66701		2.67323		2.61359
								2.75466		2.77612		2.48641
								2.71268		2.72502		2.69038
								2.67185		2.6815		2.48551
								2.76034		2.67271		2.77493
								2.76759		2.66741		2.61029
								2.74746		2.70678		2.66814
								2.71131		2.80014		2.74282
								2.69833		2.63719		2.71122
								2.73196		2.72402		2.46318
								2.7245		2.83163		2.6868
								2.70554		2.68964		2.75771
								2.74466		2.75545		2.73687
								2.70284		2.81017		2.66552
								2.71287		2.66215		2.65892
								2.76669		2.73491		2.62591
								2.65233		2.78323		2.77577
								2.74486		2.81673		2.54968
								2.67254		2.58103		2.59541
								2.62263		2.65349		2.67491
								2.67587		2.79209		2.68885
								2.71582		2.72257		2.70134
								2.66741		2.8073		2.78196
								2.83428		2.73528		2.69911
								2.74112		2.70109		2.67711
								2.69503		2.84616		2.62701
								2.72532		2.80257		2.79329
								2.64104		2.77634		2.44861
								2.64511		2.81976		2.6353
								2.7596		2.69893		2.75411
								2.67602		2.40159		2.59954
								2.69842		2.71333		2.44153
								2.70831		2.7326		2.40107
								2.64211		2.80688		2.72488
								2.65392		2.68064		2.72336
								2.67991		2.77148		2.74165
								2.56588		2.76115		2.74219
								2.71906		2.88809		2.6807
								2.75762		2.75795		2.73275
								2.6799		2.7262		2.75607
								2.68677		2.64909		2.65546
								2.71025		2.86415		2.64677
								2.66215		2.78539		2.73981
								2.69349		2.77333		2.61409
								2.5717		2.77091		2.64755
								2.68387		2.78574		2.75062
								2.7013		2.82184		2.60363
								2.62123		2.68852		2.45124
								2.74902		2.80015		2.56466
								2.70037		2.68401		2.64919
								2.73627		2.59937		2.76064
								2.64077		2.77003		2.72284
								2.7032		2.79565		2.60377
								2.80272		2.75899		2.85542
								2.736		2.7177		2.60266
								2.6982		2.70155		2.64093
								2.72198		2.80605		2.62985
								2.74996		2.766		2.68039
								2.59729		2.82306		2.59277
								2.81556		2.87969		2.42551
								2.73592		2.84564		2.16981
								2.72365		2.75007		2.52216
								2.70818		2.70532		2.44135
								2.64637		2.63708		2.59572
								2.73646		2.87286		2.70686
								2.67914		2.69578		2.61495
								2.72322		2.80682		2.64489
								2.72403		2.74938		2.64057
								2.77611		2.7565		2.69263
								2.67418		2.87138		2.52688
								2.70556		2.79068		2.61811
								2.62309		2.75157		2.59527
								2.53842		2.78284		2.57647
								2.7354		2.822		2.31241
								2.71363		2.75164		2.44265
								2.63045		2.80219		2.54511
								2.57925		2.75661		2.46897
								2.66324		2.80483		2.58827
								2.66397		2.73763		2.59205
								2.48221		2.84734		2.70555
								2.71674		2.86959		2.58924
								2.53227		2.82803		2.68311
								2.73966		2.87029		2.48008
								2.6998		2.73552		2.64346
								2.74541		2.77232		2.7865
								2.69283		2.77369		2.40357
								2.72948		2.76835		2.63535
								2.7015		2.83892		2.3284
								2.75417		2.85851		2.55009
								2.71793		2.77428	SAM4	2.65483
								2.62403		2.84614		2.70316
								2.53412		2.75806		2.72816
								2.68796		2.75545		2.60081
								2.74234		2.76644		2.58532
								2.54277		2.77201		2.529
								2.77455		2.70303		2.70334
								2.51318		2.79254		2.62502
								2.65633		2.83774		2.63812
								2.53722		2.88016		2.69108
								2.66802		2.71819		2.69457
								2.60648		2.77453		2.38954
								2.63423		2.62712		2.62582
								2.69288		2.75982		2.55015
								2.69213		2.79306		2.57918
								2.68017		2.76158		2.66689
								2.59789		2.85935		2.73676
								2.63639		2.74099		2.65826
								2.6983		2.82756		2.58967
							SAM7	2.67531		2.79203		2.68431
								2.79171		2.64784		2.59391
								2.71045		2.89162		2.61812
								2.71502		2.72354		2.64266
								2.68368		2.6811		2.56186
								2.79228		2.836		2.72027
								2.79943		2.76663		2.62976
								2.80834		2.77924		2.43912
								2.62085		2.76608		2.70788
								2.75599		2.86923		2.67952
								2.80405		2.70637		2.74856
								2.61363		2.81476		2.717
								2.62447		2.67158		2.66992
								2.7133		2.84576		2.77059
								2.65295		2.65247		2.48876
								2.73228		2.71917		2.53011
								2.55193		2.71323		2.70675
								2.73416		2.86917		2.66786
								2.69617		2.80424		2.68748
								2.65831		2.81442		2.59331
								2.72589		2.80165		2.64484
								2.68583		2.83959		2.65416
								2.76588		2.76703		2.61706
								2.74925		2.85835		2.60131
								2.71039		2.77532		2.52947
								2.75625		2.88457		2.69759
								2.78356		2.80462		2.66225
								2.76043		2.74937		2.58877
								2.76689		2.73025		2.44407
								2.6524		2.86416		2.71586
								2.75727		2.8639		2.65723
								2.72475		2.80502		2.64244
								2.7254		2.806		2.52905
								2.714		2.82912		2.60006
								2.69113		2.80165		2.76699
								2.75312		2.79804		2.59163
								2.74198		2.52458		2.47139
								2.70184		2.76413		2.69576
								2.7266		2.80062		2.53256
								2.72254		2.70066		2.56573
								2.76972		2.83429		2.53597
								2.71461		2.81545		2.56802
								2.67305		2.83701		2.61452
								2.80211	SAM4	2.65365		2.65486
								2.6298		2.67038		2.46371
								2.69671		2.74743		2.59498
								2.73428		2.71151		2.61089
								2.71619		2.7574		2.69225
								2.63344		2.67271		2.58759
								2.76863		2.7061		2.52304
								2.6077		2.6009		2.38767
								2.66845		2.73511		2.55009
								2.7746		2.64366		2.47611
								2.57022		2.70109		2.73429
								2.66167		2.71176		2.49756
								2.70914		2.60565		2.49528
								2.71462		2.58596		2.63345
								2.79371		2.57713		2.58942
								2.75585		2.60601		2.61455
								2.76386		2.74361		2.64344
								2.5444		2.72896		2.597
								2.73278		2.38239		2.51278
								2.72466		2.7321		2.37712
								2.76227		2.65889		2.63375
								2.717		2.60258		2.62896
								2.79522		2.71599		2.66075
								2.74015		2.38208		2.50707
								2.60456		2.73328		2.60107
								2.71978		2.64718		2.32325
								2.63646		2.70148		2.35416
								2.67239		2.6613		2.47701
								2.71831		2.73917		2.62986
								2.67275		2.61864		2.68255
								2.62992		2.64556		2.65264
								2.60941		2.68202		2.51647
								2.69739		2.63871		2.49677
								2.58452		2.64703		2.7424
								2.73451		2.65997		2.53986
								2.72434		2.83035		2.36907
								2.63989		2.71572		2.62155
								2.67979		2.64515		2.65004
								2.67731		2.69763		2.43148
								2.74259		2.75285		2.49093
								2.779		2.73596		2.66016
								2.72503		2.76272		2.48363
								2.70481		2.6996		2.41162
								2.72878		2.66832		2.37327
								2.6901		2.80094		2.42495
								2.77257		2.67248		2.22935
								2.56348		2.77521		2.25813
								2.69477		2.64082		2.31096
								2.71136		2.68637		2.48676
								2.67469		2.55372		2.76135
								2.79831		2.46502		2.14141
								2.79627		2.49191		2.54982
										2.75246		2.46085
										2.71524		2.31873
										2.76792		2.60673
										2.7591		2.48566
										2.67942		2.51927
										2.66537		2.59896
										2.53416		2.33091
										2.53789		2.4215
										2.78646		2.28087
										2.74923		2.26958
										2.63636		2.3803
										2.80294		2.38431
										2.72829		2.40626
										2.69514		2.60717
										2.80734		2.4695
										2.72243		2.37627
										2.62719		2.50609
										2.6725		2.57474
										2.57812		2.56444
										2.66465		2.17845
										2.71695		2.29085
										2.7364		2.28569
										2.48918		2.29499
										2.59759		2.43057
										2.80493		2.41774
										2.81894		2.52116
										2.76759		2.46329
										2.69084		2.29313
										2.76226		2.57793
										2.44533		1.98585
										2.75893		2.08733
										2.76385		2.2935
										2.81513		2.33337
										2.75348		2.29667
										2.61169		2.31745
										2.7377		2.13274
										2.68953		2.51728
										2.616		2.5137
										2.75681		2.50376
										2.78258		2.23556
										2.71916		1.92504
										2.73619		2.38999
										2.53378		2.48832
										2.64883		2.137
										2.74775		2.54227
										2.74089		2.51755
										2.78701		2.43649
										2.81123		2.30926
										2.81175		2.21066
										2.5476		2.53554
										2.70346		2.5527
										2.64845		2.36468
										2.58415		2.73666
										2.62713		2.78963
										2.73542		2.53575
										2.78955		2.53776
										2.5674		2.46015
										2.75749		2.09226
										2.78808		2.34455
										2.61668		2.29662
										2.6463		2.48234
										2.80116		2.23656
										2.60029		2.55778
										2.71245		2.69687
										2.74377		2.43881
										2.58673		2.40506
										2.86399		2.32519
										2.70948		2.1537
										2.80601		2.50477
										2.77199		2.55563
										2.63061		2.48574
										2.72096		2.39269
										2.61532		2.70968
										2.73712		2.15938
										2.64765		2.54136
										2.68998		2.48516
										2.65632		2.45635
										2.57628		2.46736
										2.78191		2.5343
										2.58566		2.42007
										2.65996		2.47932
										2.69324		2.43026
										2.57361		2.20625
										2.63746		1.88574
										2.80554		2.35738
										2.76852		2.39196
										2.57504		2.7271
										2.81976		2.816
										2.53438		2.68876
										2.36453		2.70766
										2.71601		2.57495
										2.80259		2.67356
										2.83122		2.81259
										2.6205		2.43734
										2.72509	SAM5	2.68757
										2.63324		2.69808
										2.70099		2.59812
										2.77757		2.68451
										2.71469		2.63338
										2.8089		2.5931
										2.81181		2.61835
										2.84422		2.50848
										2.46162		2.66879
										2.12312		2.7821
										2.54237		2.67298
										2.75677		2.66403
										2.79843		2.66867
										2.67173		2.67621
										2.23793		2.70893
										2.7199		2.63222
										2.43753		2.69101
										2.58456		2.76315
										2.15961		2.62043
										2.31766		2.67756
										2.67043		2.68189
										2.48229		2.73583
										2.81632		2.43588
										2.81472		2.58809
										2.65574		2.67666
										2.69925		2.52694
										2.43414		2.53949
										2.71837		2.54317
										2.86205		2.7971
										2.82363		2.68315
										2.61483		2.72886
										2.43541		2.58984
										2.70268		2.7839
										2.72253		2.73541
										2.64622		2.61969
										2.70701		2.66277
										2.75943		2.72021
										2.36563		2.67721
										2.25852		2.75347
										2.78053		2.70211
										2.42809		2.72294
										2.41431		2.54293
										2.34387		2.54546
										2.75623		2.67759
										2.39544		2.69751
										2.27355		2.70215
										2.34883		2.67736
										2.79505		2.63586
										2.48538		2.64509
										2.75805		2.75813
										2.51016		2.62895
										2.66736		2.7864
										2.34927		2.72295
										2.6859		2.75756
										2.34919		2.68858
										2.75503		2.67885
										2.57115		2.63308
									SAM5	2.66091		2.68654
										2.51919		2.51962
										2.66971		2.72425
										2.39909		2.62326
										2.5663		2.67037
										2.63457		2.73756
										2.31698		2.79459
										2.70726		2.71056
										2.759		2.69243
										2.71523		2.63401
										2.71215		2.65756
										2.61013		2.64515
										2.66743		2.7397
										2.65106		2.76347
										2.52249		2.70356
										2.72059		2.72197
										2.64963		2.56651
										2.73258		2.60186
										2.61506		2.80629
										2.6544		2.7425
										2.69804		2.65862
										2.47734		2.58374
										2.64553		2.46146
										2.71754		2.71997
										2.76183		2.01659
										2.65282		2.41366
										2.66227		2.06629
										2.48528		2.28379
										2.67328		2.40497
										2.65875		2.62878
										2.61539		2.65805
										2.74779		2.51052
										2.69447		2.72658
										2.72291		2.64498
										2.68754		2.52558
										2.4935		2.615
										2.72739		2.21074
										2.64279		2.68722
										2.67831		2.7683
										2.83755		2.78135
										2.76086		2.63335
										2.6775		2.58145
										2.71361		2.60153
										2.7096		2.39102
										2.46449		2.50296
										2.52089		2.5548
										2.58294		2.6769
										2.71461		2.61804
										2.77058		2.63113
										2.69836		2.58349
										2.66166		2.30756
										2.714		2.3262
										2.70824		2.48668
										2.83265		2.31225
										2.76517		2.6566
										2.53015		2.70489
										2.67373		2.55647
										2.70186		2.51868
										2.61408		2.64671
										2.70234		2.55439
										2.72985		2.43646
										2.79991		2.21385
										2.72055		2.54201
										2.69999		2.5275
										2.66823		2.71927
										2.656		2.83
										2.79557		2.39627
										2.64804		2.70856
										2.77068		2.50961
										2.53567		2.64654
										2.80473		2.57686
										2.77302		2.60745
										2.78624		2.83089
										2.73843		2.55229
										2.68082		2.75914
										2.80597		2.66244
										2.48952		2.63121
										2.68182		2.69581
										2.80435		2.65204
										2.54781		2.69976
										2.76707		2.40911
										2.76724		2.47092
										2.8519		2.74807
										2.76357		2.49984
										2.57414		2.67585
										2.45542		2.28107
										2.86455		2.48242
										2.52921		2.69886
										2.80881		2.75724
										2.72036		2.45763
										2.67434		2.66763
										2.66624		2.48918
										2.47939		2.72607
										2.3998		2.55817
										2.78065		2.6815
										2.54539		2.32961
										2.7389		2.62631
										2.42713		2.68085
										2.61913		2.50503
										2.83413		2.19447
										2.69694		2.6797
										2.86455		2.59954
										2.73361		2.50567
										2.78252		2.70453
										2.83929		2.71088
										2.73225		2.55709
										2.61342		2.46219
										2.67299		2.2089
										2.80483		2.72976
										2.60623		2.67477
										2.84852		2.8113
										2.74344		2.48759
										2.79756		2.65293
										2.74043		2.21283
										2.6478		2.51323
										2.53567		2.57296
										2.40191		2.50599
										2.80119		2.53462
										2.63043		2.70001
										2.8039		2.47082
										2.84748		2.51279
										2.78844		2.54857
										2.8497		2.571
										2.81722		2.553
										2.65103		2.62907
										2.48947		2.03646
										2.63956		2.44469
										2.7118		2.55361
										2.8013		2.68445
										2.8056		2.55188
										2.83771		2.5235
										2.82308	SAM6	2.71086
										2.83754		2.73803
										2.68972		2.74252
										2.7657		2.61506
										2.75389		2.62464
										2.84955		2.66249
										2.84752		2.67019
										2.80645		2.73096
										2.8313		2.69164
										2.75233		2.64208
										2.81252		2.54135
										2.74083		2.71027
										2.747		2.6428
										2.8322		2.64933
										2.73368		2.40791
										2.86368		2.46703
										2.62731		2.73745
										2.75492		2.72237
										2.77524		2.69233
										2.79467		2.56022
										2.69401		2.71401
										2.80853		2.65063
										2.79761		2.66345
										2.87363		2.50412
										2.54627		2.50005
										2.56534		2.53837
										2.80714		2.73528
										2.81283		2.76778
										2.53811		2.66075
										2.71111		2.68975
										2.68159		2.69822
										2.79252		2.59401
										2.7289		2.6007
										2.81855		2.5976
										2.85797		2.72872
										2.73626		2.70634
										2.68807		2.6737
										2.85601		2.58951
										2.79299		2.75254
										2.44704		2.55898
										2.74195		2.72469
										2.68844		2.73228
										2.66616		2.65919
										2.75498		2.70701
										2.76469		2.73554
										2.85296		2.65133
										2.78325		2.71448
										2.72875		2.64911
										2.60683		2.60778
										2.76503		2.7044
										2.7917		2.6241
										2.79137		2.64865
										2.78975		2.7708
										2.86578		2.76732
										2.63356		2.70672
										2.52915		2.61698
										2.69893		2.67399
										2.79846		2.70782
										2.53862		2.65069
										2.82109		2.68233
										2.80267		2.60072
										2.77401		2.63493
										2.77362		2.70239
										2.81891		2.78587
										2.67565		2.69587
										2.60282		2.7508
										2.53909		2.74072
										2.75875		2.67347
										2.86592		2.67731
										2.84129		2.81364
									SAM6	2.55285		2.74853
										2.65709		2.6575
										2.68841		2.74805
										2.6781		2.66174
										2.5221		2.78221
										2.70251		2.69946
										2.62474		2.73123
										2.71921		2.68402
										2.54952		2.73221
										2.44168		2.62295
										2.74645		2.637
										2.69202		2.71297
										2.67053		2.46465
										2.70045		2.59856
										2.79819		2.79444
										2.65509		2.70623
										2.69614		2.79322
										2.78027		2.58983
										2.74733		2.59844
										2.83669		2.51016
										2.49641		2.72106
										2.4449		2.61589
										2.5726		2.74488
										2.51345		2.65447
										2.65339		2.7316
										2.52017		2.68831
										2.66618		2.56991
										2.73541		2.58047
										2.69766		2.5934
										2.61136		2.73305
										2.74513		2.66906
										2.60582		2.49664
										2.46372		2.76036
										2.65707		2.66141
										2.74134		2.68385
										2.68883		2.65325
										2.59107		2.46299
										2.57034		2.65433
										2.64484		2.51105
										2.74474		2.7021
										2.74167		2.78974
										2.66187		2.64458
										2.69842		2.57487
										2.72224		2.7087
										2.59144		2.7139
										2.75589		2.67349
										2.55818		2.74525
										2.64574		2.52162
										2.77527		2.45922
										2.44508		2.4704
										2.75815		2.74369
										2.69895		2.65229
										2.67089		2.54751
										2.71262		2.71526
										2.71771		2.49981
										2.65895		2.72002
										2.59337		2.66362
										2.70896		2.58935
										2.60651		2.63007
										2.70649		2.49304
										2.76865		2.54154
										2.7108		2.5452
										2.7832		2.28342
										2.49756		2.75245
										2.52541		2.63736
										2.5213		2.55809
										2.73752		2.68471
										2.67139		2.62344
										2.7908		2.55727
										2.76		2.58187
										2.64105		2.57877
										2.68325		2.77172
										2.65815		2.60204
										2.70338		2.56259
										2.68417		2.70188
										2.76336		2.58028
										2.61801		2.64588
										2.79355		2.61788
										2.67317		2.62625
										2.69941		2.63479
										2.78054		2.48687
										2.80065		2.45855
										2.69472		2.77694
										2.68533		2.59127
										2.52414		2.63212
										2.67273		2.69905
										2.65529		2.66965
										2.69117		2.72327
										2.74128		2.7807
										2.66082		2.42656
										2.61349		2.667
										2.85149		2.71936
										2.6311		2.62129
										2.80514		2.69378
										2.79574		2.74847
										2.71516		2.5703
										2.47956		2.71947
										2.70461		2.80151
										2.72482		2.74517
										2.66886		2.71756
										2.67475		2.48703
										2.67305		2.69722
										2.56071		2.66668
										2.82206		2.79239
										2.85267		2.63697
										2.70113		2.64655
										2.54309		2.5899
										2.68516		2.72865
										2.78136		2.63432
										2.67873		2.49671
										2.79672		2.57144
										2.83337		2.71078
										2.75423		2.66714
										2.39297		2.47926
										2.69106		2.65282
										2.79377		2.49509
										2.8598		2.60999
										2.6843		2.67034
										2.83061		2.7941
										2.5354		2.69104
										2.73802		2.35786
										2.69364		2.75362
										2.72916		2.54356
										2.78643		2.62704
										2.80736		2.44077
										2.73295		2.71926
										2.81253		2.66864
										2.79882		2.40894
										2.71761		2.74947
										2.71611		2.59464
										2.74722		2.80753
										2.78577		2.7151
										2.72157		2.5996
										2.78823		2.65119
										2.41582		2.65694
										2.82762		2.45766
										2.62129		2.62582
										2.76652	SAM7	2.5365
										2.64627		2.74382
										2.85217		2.66456
										2.80707		2.70873
										2.5743		2.64423
										2.6667		2.72829
										2.58939		2.70706
										2.64445		2.66471
										2.77973		2.67171
										2.6448		2.63384
										2.64427		2.61309
										2.56374		2.63729
										2.79835		2.81086
										2.84261		2.6704
										2.81882		2.66482
										2.70775		2.76067
										2.77538		2.69477
										2.88658		2.5161
										2.82131		2.76795
										2.61731		2.73661
										2.62188		2.71191
										2.79081		2.72195
										2.62782		2.73897
										2.8041		2.75543
										2.74139		2.74324
										2.79783		2.69489
										2.66377		2.65922
										2.69724		2.58914
										2.71217		2.64729
										2.34589		2.7486
										2.81773		2.71143
										2.83351		2.75778
										2.8452		2.7175
										2.68555		2.65635
										2.68701		2.66626
										2.79057		2.70049
										2.83528		2.74521
										2.78818		2.70732
										2.91561		2.55774
										2.74053		2.75963
										2.81247		2.67625
										2.65546		2.73902
										2.75505		2.76828
										2.78111		2.57754
										2.79777		2.66676
										2.80421		2.68353
										2.77462		2.65564
										2.68684		2.63285
										2.78858		2.65693
										2.80421		2.70142
										2.83847		2.56517
										2.78553		2.59155
										2.80474		2.55979
										2.65054		2.70215
										2.54996		2.71698
										2.84666		2.56781
										2.7405		2.67753
										2.67112		2.69594
										2.76198		2.76174
										2.82838		2.77041
										2.86166		2.53078
										2.83767		2.67782
										2.87328		2.83711
										2.78975		2.66928
										2.82193		2.65668
										2.56471		2.75505
										2.76737		2.65461
										2.77898		2.74954
										2.79649		2.75167
										2.73827		2.69441
										2.74828		2.70976
										2.77685		2.49696
										2.82723		2.81025
										2.80441		2.73594
										2.68933		2.75977
										2.86299		2.74542
										2.69375		2.63457
										2.84094		2.66852
										2.88836		2.69305
										2.8399		2.79734
										2.86326		2.54115
										2.50285		2.74419
										2.54989		2.79795
										2.80524		2.61055
										2.8741		2.67645
										2.66497		2.69069
										2.70731		2.68893
										2.79751		2.68224
										2.78236		2.68043
										2.81528		2.55938
										2.73452		2.60135
										2.64329		2.75873
									SAM7	2.76586		2.78082
										2.56497		2.75848
										2.61772		2.71075
										2.69599		2.70169
										2.73656		2.6301
										2.61962		2.74959
										2.7456		2.69706
										2.7164		2.72663
										2.70885		2.57572
										2.6112		2.67716
										2.65516		2.62203
										2.77441		2.31902
										2.68547		2.76567
										2.48356		2.6761
										2.69425		2.74001
										2.53793		2.62955
										2.74116		2.72554
										2.71904		2.79015
										2.7251		2.58743
										2.70003		2.57669
										2.74911		2.72888
										2.61948		2.65017
										2.65658		2.68133
										2.7179		2.83971
										2.71323		2.77151
										2.61755		2.59277
										2.71648		2.61101
										2.7552		2.68911
										2.68708		2.57305
										2.69701		2.65516
										2.46563		2.65344
										2.76515		2.57503
										2.59291		2.55565
										2.66991		2.63525
										2.67795		2.61034
										2.71832		2.77266
										2.66932		2.36968
										2.69489		2.76663
										2.70798		2.66664
										2.70938		2.55089
										2.58087		2.47018
										2.75471		2.71049
										2.77031		2.70608
										2.7543		2.60198
										2.65412		2.61347
										2.72657		2.35771
										2.70088		2.7502
										2.75164		2.65131
										2.6174		2.62853
										2.72648		2.45115
										2.65973		2.79512
										2.72617		2.77583
										2.77937		2.5937
										2.54743		2.27891
										2.69363		2.66794
										2.78611		2.65036
										2.70105		2.67402
										2.7611		2.63415
										2.50106		2.61973
										2.7845		2.55004
										2.72225		2.5463
										2.7177		2.62504
										2.71574		2.70754
										2.65679		2.57333
										2.67484		2.58194
										2.81087		2.58637
										2.66128		2.62654
										2.69178		2.58562
										2.67352		2.68072
										2.73542		2.7533
										2.69859		2.64685
										2.7107		2.66142
										2.69825		2.54421
										2.72493		2.48319
										2.76461		2.51246
										2.8012		2.74117
										2.54269		2.53085
										2.72439		2.69567
										2.6789		2.69399
										2.68364		2.36047
										2.73713		2.40048
										2.72281		2.58431
										2.68038		2.66447
										2.57415		2.56908
										2.73364		2.32328
										2.77793		2.68615
										2.78729		2.7597
										2.67672		2.6777
										2.64465		2.53827
										2.73252		2.64382
										2.63138		2.4494
										2.73751		2.37099
										2.74327		2.62158
										2.80954		2.62607
										2.82864		2.68294
										2.77793		2.36204
										2.73731		2.67714
										2.81906		2.53478
										2.8781		2.66809
										2.59313		2.44511
										2.7683		2.63667
										2.77322
										2.78679
										2.71422
										2.69431
										2.82014
										2.73073
										2.73476
										2.70473
										2.7343
										2.7772
										2.70077
										2.6047
										2.75486
										2.66276
										2.67588
										2.74382
										2.82276
										2.80898
										2.82553
										2.7378
										2.7811
										2.77188
										2.79195
										2.55729
										2.72273
										2.7845
										2.81103
										2.68032
										2.86058
										2.85064
										2.86869
										2.84009
										2.8497
										2.74925
										2.63467
										2.77035
										2.78086
										2.74431
										2.80232
										2.86197
										2.81708
										2.77217
										2.7904
										2.80323
										2.70227
										2.73884
										2.87977
										2.79785
										2.78204
										2.60652
										2.76384
										2.75494
										2.48407
										2.74124
										2.77592
										2.85333
										2.80114
										2.67589
										2.6981
										2.82345
										2.77537
										2.75608
										2.82616
										2.81035
										2.77743
										2.87973
										2.72088
										2.77139
										2.6299
										2.76985
										2.84186
										2.67619
										2.86339
										2.88354
										2.84266
										2.83774
										2.75478
										2.69531
										2.74292
										2.76898
										2.86338
										2.83105
										2.85489
										2.80534
										2.82262
										2.83251
										2.77305
										2.69903
										2.8444
										2.85397
										2.77889
										2.59479
										2.67273
										2.77227
										2.8759
										2.78277
										2.80713
										2.81136
										2.70101
										2.60632
										2.56303
										2.88043
										2.85912
										2.80466
										2.63683
										2.84893
										2.57583
										2.50258
										2.7529
										2.68803
										2.67853
										2.77029
										2.85213
										2.79663
										2.84378
										2.74136
										2.86373
										2.60207
										2.71748
										2.84353
										2.82817
										2.86551
										2.75395
							mean	2.64806		2.69518		2.59079
							STD	0.0892843		0.112743		0.141053

## Sheet: Figure5
	Figure5d							Figure5f							Figure5i								Figure5j
	GA signaling, Surfacic growth intensity and Surfacic growth anisotropy for each nucleu in the SAM (without the CZ)							Cell division frequency (divided cells/total cells in the region) of IPR and non-IPR (%)							Frequency of each angle group of division plane orientation from cells at the entire SAM, the IPR and non-IPR (%)								Frequency of each angle group of division plane orientation from IPR cells around P3, P4 and P5 (%)
	N°	GA signaling	Surfacic growth intensity	Surfacic growth anisotropy					Col						Angle	SAM	IPR	non-IPR					Angle	P3	P4	P5	P6
	1	2.61461	1.12508	0.236666				N°	IPR	Non-IPR					0-10	4.16667	1.22699	6.12245					0-10	2.77778	1.88679	0	0
	2	2.61393	1.1756	0.218632				1	14.2857	20.4545					10-20	3.67647	1.84049	4.89796					10-20	2.77778	3.77358	0	0
	3	2.61435	1.22045	0.202157				2	10.8333	19.1176					20-30	2.69608	2.45399	2.85714					20-30	5.55556	0	2.5	0
	4	2.61498	1.25932	0.189616				3	18.6916	12.2807					30-40	8.82353	4.29448	11.8367					30-40	11.1111	3.77358	2.5	0
	5	2.61642	1.29094	0.180752				4	14.0496	11.2676					40-50	8.08824	6.13497	9.38776					40-50	8.33333	5.66038	5	8.33333
	6	2.61921	1.31306	0.173926				5	13.6364	10.0775					50-60	10.5392	7.97546	12.2449					50-60	11.1111	5.66038	7.5	12.5
	7	2.62358	1.32628	0.168194				6	17.8295	14.7929					60-70	15.9314	15.9509	15.9184					60-70	13.8889	24.5283	10	12.5
	8	2.62962	1.33375	0.16372				7	10	12					70-80	22.549	30.6748	17.1429					70-80	19.4444	33.9623	30	37.5
	9	2.63747	1.33864	0.160223				8	18.9189	23.494					80-90	23.5294	29.4479	19.5918					80-90	25	20.7547	42.5	29.1667
	10	2.64644	1.34406	0.156605				9	14.1414	13.5922					Raw anlge data of all cells at the entire SAM, the IPR and non-IPR (°)								Raw anlge data of IPR cells around P3, P4 and P5 (°)
	11	2.65459	1.35302	0.152289				10	4.20168	13.3028						SAM	IPR	non-IPR						P3	P4	P5	P6
	12	2.66025	1.36473	0.148203											1	62.26	62.26	1.37					1	79.832	35.208	54.176	80.08
	13	2.66322	1.37418	0.145874				mean	13.6588	15.038					2	72.577	72.577	8.301					2	85.535	65.569	78.246	47.793
	14	2.66408	1.37962	0.145508				STD	4.49665	4.45099					3	89.631	89.631	56.409					3	64.45	89.14	64.656	73.771
	15	2.66326	1.38219	0.145773											4	75.671	75.671	58.11					4	70.674	75.041	77.82	87.156
	16	2.66111	1.38147	0.145218											5	28.257	28.257	76.638					5	60.059	84.05	86.855	69.776
	17	2.65807	1.37578	0.143776											6	83.303	83.303	51.884					6	66.816	79.421	82.734	75.458
	18	2.65434	1.36411	0.143409											7	74.926	74.926	10.251					7	47.885	45.568	71.133	57.104
	19	2.632	1.07608	0.246248											8	73.972	73.972	87.059					8	78.701	32.918	87.651	71.777
	20	2.62695	1.1259	0.232814											9	80.801	80.801	71.366					9	41.439	88.17	77.841	78.64
	21	2.62751	1.17207	0.217012											10	89.294	89.294	58.353					10	72.167	68.339	31.656	86.004
	22	2.62903	1.21254	0.201441											11	80.08	80.08	52.514					11	82.485	76.662	82.874	59.315
	23	2.62952	1.24974	0.188263											12	47.793	47.793	46.044					12	89.587	77.325	84.251	71.728
	24	2.62902	1.28613	0.177526											13	73.771	73.771	27.445					13	89.055	40.828	80.166	87.203
	25	2.62859	1.31808	0.1685											14	87.156	87.156	79.254					14	68.336	64.595	87.965	89.539
	26	2.62939	1.3402	0.161198											15	69.776	69.776	44.473					15	59.501	83.903	79.664	67.93
	27	2.63159	1.35223	0.156377											16	75.458	75.458	85.482					16	53.541	76.296	71.449	64.756
	28	2.63473	1.35747	0.154026											17	57.104	57.104	72.192					17	28.283	58.109	72.297	73.082
	29	2.63868	1.35922	0.152666											18	71.777	71.777	83.78					18	80.197	61.101	81.568	54.829
	30	2.64333	1.36028	0.150365											19	78.64	78.64	14.36					19	68.004	77.434	48.362	70.789
	31	2.64822	1.36338	0.146173											20	86.004	86.004	17.839					20	35.395	87.507	27.448	71.406
	32	2.65192	1.36936	0.14098											21	59.315	59.315	15.351					21	38.506	19.682	59.757	88.724
	33	2.65329	1.37492	0.136924											22	71.728	71.728	33.839					22	45.512	18.747	59.65	84.446
	34	2.6525	1.37801	0.135211											23	87.203	87.203	6.742					23	84.684	76.37	75.136	72.142
	35	2.65017	1.37974	0.135272											24	89.539	89.539	55.777					24	72.745	71.512	80.018	46.361
	36	2.64686	1.37969	0.135696											25	67.93	67.93	61.542					25	22.646	64.69	86.313
	37	2.6433	1.37533	0.135719											26	64.756	64.756	63.969					26	89.088	65.786	72.965
	38	2.63999	1.36406	0.136466											27	73.082	73.082	52.024					27	35.924	60.114	69.737
	39	2.63709	1.34379	0.141453											28	54.829	54.829	52.892					28	82.145	84.932	87.647
	40	2.63539	1.31068	0.155532											29	70.789	70.789	37.567					29	4.16	9.049	80.824
	41	2.637	1.2606	0.181324											30	71.406	71.406	29.24					30	57.783	60.493	74.274
	42	2.64264	1.19682	0.215536											31	88.724	88.724	69.11					31	31.653	80.394	71.158
	43	2.64109	1.09265	0.22712											32	84.446	84.446	64.43					32	13.354	84.975	81.33
	44	2.6327	1.1366	0.217399											33	72.142	72.142	76.53					33	83.376	73.189	80.168
	45	2.63183	1.1778	0.205352											34	46.361	46.361	71.906					34	71.924	67.276	83.865
	46	2.63327	1.21307	0.192359											35	54.176	54.176	31.922					35	72.013	53.87	60.476
	47	2.63454	1.24364	0.18064											36	78.246	78.246	82.849					36	59.884	69.403	67.998
	48	2.63506	1.27359	0.17133											37	64.656	64.656	73.15					37		42.724	82.998
	49	2.6348	1.3043	0.163527											38	77.82	77.82	81.149					38		72.153	71.454
	50	2.63428	1.3318	0.15611											39	86.855	86.855	78.372					39		75.767	84.26
	51	2.63459	1.35141	0.149841											40	82.734	82.734	38.318					40		88.982	43.083
	52	2.63594	1.36241	0.146142											41	71.133	71.133	51.426					41		86.581
	53	2.63763	1.36761	0.144587											42	87.651	87.651	50.919					42		74.858
	54	2.63895	1.36987	0.143439											43	77.841	77.841	4.574					43		67.748
	55	2.63977	1.37095	0.141133											44	31.656	31.656	53.336					44		63.537
	56	2.64077	1.3727	0.136846											45	82.874	82.874	73.28					45		77.123
	57	2.64149	1.37654	0.131083											46	84.251	84.251	89.294					46		75.845
	58	2.64052	1.38034	0.126032											47	80.166	80.166	81.88					47		78.395
	59	2.63803	1.38149	0.123608											48	87.965	87.965	83.239					48		89.699
	60	2.63516	1.3802	0.123985											49	79.664	79.664	65.787					49		61.112
	61	2.63263	1.37691	0.125976											50	71.449	71.449	75.417					50		70.738
	62	2.63072	1.37073	0.128212											51	72.297	72.297	19.985					51		76.589
	63	2.62957	1.35881	0.131119											52	81.568	81.568	76.396					52		71.094
	64	2.62916	1.33773	0.137651											53	48.362	48.362	85.487					53		52.401
	65	2.62931	1.30559	0.151362											54	27.448	27.448	79.42
	66	2.63047	1.26373	0.172626											55	59.757	59.757	41.847
	67	2.63369	1.21707	0.197844											56	59.65	59.65	81.989
	68	2.63915	1.17007	0.223129											57	75.136	75.136	84.978
	69	2.64671	1.12688	0.245999											58	80.018	80.018	89.98
	70	2.65683	1.09436	0.263692											59	86.313	86.313	77.349
	71	2.66983	1.07475	0.27446											60	72.965	72.965	68.128
	72	2.67257	1.07796	0.203681											61	69.737	69.737	46.557
	73	2.65093	1.11553	0.198613											62	87.647	87.647	39.609
	74	2.63784	1.15104	0.194107											63	80.824	80.824	65.328
	75	2.63349	1.18536	0.187307											64	74.274	74.274	70.192
	76	2.63307	1.21616	0.178292											65	71.158	71.158	42.826
	77	2.63333	1.24264	0.168542											66	81.33	81.33	89.907
	78	2.63351	1.26681	0.160349											67	80.168	80.168	61.129
	79	2.63363	1.29051	0.154739											68	83.865	83.865	77.245
	80	2.63382	1.31289	0.150628											69	60.476	60.476	5.52
	81	2.63427	1.33187	0.146446											70	67.998	67.998	16.89
	82	2.63497	1.34695	0.142194											71	82.998	82.998	87.705
	83	2.63568	1.35805	0.138963											72	71.454	71.454	60.685
	84	2.63608	1.36563	0.136746											73	84.26	84.26	76.755
	85	2.63561	1.37075	0.13448											74	43.083	43.083	81.393
	86	2.63418	1.37435	0.131285											75	35.208	35.208	68.131
	87	2.63248	1.37816	0.126637											76	65.569	65.569	30.122
	88	2.63067	1.38351	0.120739											77	89.14	89.14	74.17
	89	2.62792	1.38769	0.115503											78	75.041	75.041	76.744
	90	2.62474	1.38712	0.113069											79	84.05	84.05	60.001
	91	2.62261	1.38189	0.113919											80	79.421	79.421	18.518
	92	2.62197	1.37374	0.117193											81	45.568	45.568	54.951
	93	2.62244	1.36368	0.121608											82	32.918	32.918	62.815
	94	2.62361	1.34979	0.127059											83	88.17	88.17	38.773
	95	2.62535	1.3284	0.135464											84	68.339	68.339	54.275
	96	2.62707	1.29979	0.148227											85	76.662	76.662	88.88
	97	2.62811	1.26905	0.163761											86	77.325	77.325	68.979
	98	2.62961	1.23954	0.180111											87	40.828	40.828	58.403
	99	2.63349	1.2106	0.196445											88	64.595	64.595	84.779
	100	2.64079	1.18183	0.211628											89	83.903	83.903	34.353
	101	2.65161	1.15766	0.22324											90	76.296	76.296	51.737
	102	2.66502	1.1418	0.229364											91	58.109	58.109	78.991
	103	2.68021	1.13216	0.23045											92	61.101	61.101	48.184
	104	2.69615	1.12467	0.228076											93	77.434	77.434	23.301
	105	2.71145	1.11697	0.223117											94	87.507	87.507	77.983
	106	2.67872	1.09202	0.175174											95	19.682	19.682	38.672
	107	2.65955	1.13135	0.169675											96	18.747	18.747	84.726
	108	2.64368	1.16444	0.168219											97	76.37	76.37	58.159
	109	2.63503	1.19248	0.166888											98	71.512	71.512	84.222
	110	2.63203	1.21827	0.162804											99	64.69	64.69	60.647
	111	2.63104	1.24132	0.15638											100	65.786	65.786	4.624
	112	2.6304	1.2616	0.149592											101	60.114	60.114	81.023
	113	2.62975	1.27999	0.144743											102	84.932	84.932	54.922
	114	2.62924	1.29687	0.142354											103	9.049	9.049	44.382
	115	2.62949	1.31141	0.141141											104	60.493	60.493	61.205
	116	2.6306	1.32351	0.139496											105	80.394	80.394	85.733
	117	2.63153	1.33546	0.136753											106	84.975	84.975	33.678
	118	2.63152	1.34742	0.133546											107	73.189	73.189	76.268
	119	2.6308	1.35745	0.130424											108	67.276	67.276	67.778
	120	2.62949	1.36504	0.127087											109	53.87	53.87	87.065
	121	2.6275	1.37142	0.123074											110	69.403	69.403	35.144
	122	2.62485	1.37875	0.118009											111	42.724	42.724	68.81
	123	2.62184	1.38717	0.112162											112	72.153	72.153	69.551
	124	2.61876	1.39207	0.10735											113	75.767	75.767	59.071
	125	2.61631	1.38939	0.105367											114	88.982	88.982	82.974
	126	2.61544	1.38074	0.106495											115	86.581	86.581	70.737
	127	2.61629	1.36924	0.110198											116	74.858	74.858	89.03
	128	2.61819	1.35631	0.115722											117	67.748	67.748	86.591
	129	2.62056	1.34108	0.122784											118	63.537	63.537	7.785
	130	2.62331	1.3211	0.132198											119	77.123	77.123	85.511
	131	2.62601	1.29809	0.143605											120	75.845	75.845	39.992
	132	2.62793	1.27724	0.154784											121	78.395	78.395	68.603
	133	2.62993	1.26002	0.164966											122	89.699	89.699	38.061
	134	2.63383	1.2435	0.174966											123	61.112	61.112	49.693
	135	2.64115	1.22399	0.185025											124	70.738	70.738	0.297
	136	2.65241	1.20248	0.193692											125	76.589	76.589	23.089
	137	2.66588	1.1838	0.198999											126	71.094	71.094	70.694
	138	2.67969	1.16992	0.200667											127	52.401	52.401	9.473
	139	2.69344	1.15915	0.199501											128	79.832	79.832	73.793
	140	2.70675	1.14953	0.19606											129	85.535	85.535	88.705
	141	2.71906	1.14036	0.190191											130	64.45	64.45	48.067
	142	2.73074	1.13153	0.180777											131	70.674	70.674	86.877
	143	2.69148	1.06167	0.160843											132	60.059	60.059	46.309
	144	2.67941	1.09227	0.156377											133	66.816	66.816	78.46
	145	2.66386	1.13038	0.150275											134	47.885	47.885	47.821
	146	2.64895	1.16648	0.147039											135	78.701	78.701	71.298
	147	2.63738	1.1956	0.147357											136	41.439	41.439	32.941
	148	2.63071	1.219	0.147456											137	72.167	72.167	76.03
	149	2.62769	1.23981	0.144674											138	82.485	82.485	40.727
	150	2.62624	1.25817	0.140014											139	89.587	89.587	77.559
	151	2.62544	1.2736	0.13584											140	89.055	89.055	80.84
	152	2.62472	1.28634	0.133743											141	68.336	68.336	73.739
	153	2.62405	1.29749	0.133436											142	59.501	59.501	61.438
	154	2.62409	1.30723	0.133696											143	53.541	53.541	2.599
	155	2.6248	1.31631	0.133182											144	28.283	28.283	33.152
	156	2.62519	1.32698	0.131126											145	80.197	80.197	57.177
	157	2.62485	1.33877	0.127987											146	68.004	68.004	71.639
	158	2.62425	1.34892	0.124594											147	35.395	35.395	47.816
	159	2.62358	1.35678	0.121033											148	38.506	38.506	77.36
	160	2.6222	1.36462	0.116822											149	45.512	45.512	81.35
	161	2.61964	1.37474	0.111613											150	84.684	84.684	82.26
	162	2.61656	1.38557	0.105985											151	72.745	72.745	64.314
	163	2.61401	1.39098	0.101799											152	22.646	22.646	71.858
	164	2.61255	1.38715	0.100423											153	89.088	89.088	75.955
	165	2.61268	1.3768	0.101842											154	35.924	35.924	64.62
	166	2.61439	1.36405	0.105502											155	82.145	82.145	86.918
	167	2.61689	1.35029	0.110921											156	4.16	4.16	36.163
	168	2.61946	1.33488	0.11825											157	57.783	57.783	85.038
	169	2.62221	1.31732	0.127611											158	31.653	31.653	10.755
	170	2.62521	1.30057	0.13739											159	13.354	13.354	85.3
	171	2.62819	1.28764	0.145514											160	83.376	83.376	8.319
	172	2.63152	1.27736	0.151971											161	71.924	71.924	75.475
	173	2.6363	1.26615	0.158228											162	72.013	72.013	63.958
	174	2.64399	1.25038	0.165339											163	59.884	59.884	28.108
	175	2.65526	1.22923	0.172918											164	1.37		85.977
	176	2.66822	1.20699	0.179253											165	8.301		68.434
	177	2.6805	1.18884	0.182772											166	56.409		58.68
	178	2.69204	1.17546	0.183094											167	58.11		62.934
	179	2.70338	1.16448	0.180962											168	76.638		69.617
	180	2.71422	1.15417	0.176996											169	51.884		35.825
	181	2.72461	1.1445	0.17021											170	10.251		48.162
	182	2.73523	1.13576	0.158516											171	87.059		76.644
	183	2.74603	1.12937	0.140317											172	71.366		35.362
	184	2.75589	1.1262	0.118901											173	58.353		8.611
	185	2.68639	1.07877	0.140861											174	52.514		64.214
	186	2.67835	1.09687	0.143434											175	46.044		89.843
	187	2.66527	1.12711	0.140307											176	27.445		57.717
	188	2.65178	1.16023	0.135831											177	79.254		47.044
	189	2.64048	1.18972	0.133562											178	44.473		64.45
	190	2.63147	1.21392	0.134003											179	85.482		62.636
	191	2.62535	1.23338	0.134248											180	72.192		60.835
	192	2.62204	1.25057	0.132211											181	83.78		50.442
	193	2.62061	1.26607	0.129031											182	14.36		50.739
	194	2.62014	1.27889	0.126631											183	17.839		68.588
	195	2.61966	1.28914	0.125768											184	15.351		89.032
	196	2.61899	1.29823	0.125987											185	33.839		10.584
	197	2.61857	1.30671	0.126489											186	6.742		68.1
	198	2.61824	1.31556	0.126213											187	55.777		84.552
	199	2.61782	1.32566	0.124433											188	61.542		34.147
	200	2.61774	1.33574	0.121574											189	63.969		39.217
	201	2.61837	1.34364	0.118531											190	52.024		74.03
	202	2.61916	1.34988	0.115398											191	52.892		64.23
	203	2.61883	1.35763	0.111571											192	37.567		87.832
	204	2.61685	1.36866	0.106699											193	29.24		9.607
	205	2.61432	1.3801	0.101501											194	69.11		69.343
	206	2.61247	1.38582	0.0978161											195	64.43		59.968
	207	2.61173	1.38233	0.0969436											196	76.53		87.105
	208	2.61242	1.37227	0.0987018											197	71.906		56.021
	209	2.61441	1.36004	0.102142											198	31.922		10.457
	210	2.61702	1.34675	0.1069											199	82.849		63.219
	211	2.61961	1.33168	0.113722											200	73.15		38.726
	212	2.62212	1.31629	0.122382											201	81.149		87.29
	213	2.62492	1.3044	0.13045											202	78.372		69.258
	214	2.62823	1.29638	0.136331											203	38.318		46.486
	215	2.6322	1.2887	0.140777											204	51.426		12.185
	216	2.63762	1.27816	0.145555											205	50.919		59.494
	217	2.64586	1.26292	0.151709											206	4.574		54.769
	218	2.65718	1.2423	0.158925											207	53.336		41.123
	219	2.6695	1.21961	0.165742											208	73.28		70.797
	220	2.68059	1.2005	0.170345											209	89.294		61.55
	221	2.69046	1.18665	0.172035											210	81.88		54.613
	222	2.70006	1.17541	0.171519											211	83.239		76.74
	223	2.7097	1.16389	0.169616											212	65.787		63.096
	224	2.71932	1.15248	0.165407											213	75.417		74.31
	225	2.72907	1.14304	0.156587											214	19.985		28.544
	226	2.73925	1.1355	0.141373											215	76.396		79.51
	227	2.7491	1.12892	0.122058											216	85.487		31.756
	228	2.75724	1.12229	0.106117											217	79.42		86.864
	229	2.76283	1.115	0.0974893											218	41.847		39.769
	230	2.68813	1.10903	0.115782											219	81.989		34.302
	231	2.68477	1.10805	0.123921											220	84.978		88.03
	232	2.67891	1.11614	0.131465											221	89.98		80.854
	233	2.66831	1.1354	0.133771											222	77.349		75.595
	234	2.65534	1.16114	0.131264											223	68.128		51.316
	235	2.64399	1.18616	0.127394											224	46.557		31.848
	236	2.63487	1.20777	0.124921											225	39.609		42.592
	237	2.62702	1.22584	0.124545											226	65.328		47.867
	238	2.62096	1.24015	0.124662											227	70.192		0.303
	239	2.61776	1.25274	0.123767											228	42.826		48.863
	240	2.61679	1.26551	0.122249											229	89.907		38.819
	241	2.61654	1.27802	0.120821											230	61.129		56.639
	242	2.61588	1.2897	0.119736											231	77.245		36.735
	243	2.61487	1.30034	0.119138											232	5.52		77.194
	244	2.61392	1.30959	0.119034											233	16.89		83.21
	245	2.61286	1.31868	0.118665											234	87.705		66.742
	246	2.61207	1.32808	0.117162											235	60.685		29.261
	247	2.61249	1.33631	0.114778											236	76.755		89.543
	248	2.61428	1.34197	0.112296											237	81.393		39.663
	249	2.61623	1.3465	0.109776											238	68.131		87.438
	250	2.61686	1.35331	0.106635											239	30.122		12.635
	251	2.6158	1.3633	0.102458											240	74.17		44.513
	252	2.61409	1.37345	0.0978331											241	76.744		88.447
	253	2.61287	1.37902	0.0944937											242	60.001		43.012
	254	2.61268	1.3767	0.0939511											243	18.518		43.089
	255	2.61353	1.36811	0.0959082											244	54.951		38.26
	256	2.61509	1.3573	0.0989721											245	62.815		2.804
	257	2.61727	1.34508	0.102944											246	38.773
	258	2.6199	1.33069	0.108926											247	54.275
	259	2.62254	1.31684	0.116534											248	88.88
	260	2.62523	1.30749	0.123156											249	68.979
	261	2.6283	1.30119	0.127794											250	58.403
	262	2.63203	1.2937	0.13173											251	84.779
	263	2.63743	1.28277	0.136554											252	34.353
	264	2.64578	1.26804	0.142572											253	51.737
	265	2.65697	1.24932	0.149067											254	78.991
	266	2.66888	1.22893	0.155121											255	48.184
	267	2.67936	1.21154	0.159691											256	23.301
	268	2.68835	1.19882	0.162277											257	77.983
	269	2.69705	1.18826	0.163005											258	38.672
	270	2.70608	1.1764	0.162488											259	84.726
	271	2.71529	1.1634	0.160428											260	58.159
	272	2.72441	1.15238	0.15456											261	84.222
	273	2.73368	1.1439	0.142496											262	60.647
	274	2.74287	1.13489	0.125636											263	4.624
	275	2.75078	1.12428	0.110528											264	81.023
	276	2.75632	1.11446	0.101816											265	54.922
	277	2.75861	1.1067	0.0989041											266	44.382
	278	2.75582	1.10049	0.0999406											267	61.205
	279	2.69791	1.13759	0.111297											268	85.733
	280	2.69001	1.13915	0.114522											269	33.678
	281	2.68243	1.14514	0.120317											270	76.268
	282	2.67335	1.15592	0.125788											271	67.778
	283	2.66213	1.17206	0.127166											272	87.065
	284	2.65081	1.19072	0.124488											273	35.144
	285	2.64143	1.20816	0.120478											274	68.81
	286	2.63342	1.22321	0.117388											275	69.551
	287	2.62598	1.23576	0.116141											276	59.071
	288	2.61992	1.24535	0.116267											277	82.974
	289	2.61672	1.25335	0.116735											278	70.737
	290	2.61572	1.26287	0.116878											279	89.03
	291	2.61507	1.27527	0.116162											280	86.591
	292	2.61395	1.28927	0.11458											281	7.785
	293	2.61272	1.30218	0.112913											282	85.511
	294	2.61163	1.31227	0.111984											283	39.992
	295	2.61046	1.32079	0.111382											284	68.603
	296	2.60974	1.32908	0.110082											285	38.061
	297	2.61061	1.33624	0.108164											286	49.693
	298	2.61306	1.34119	0.106223											287	0.297
	299	2.6155	1.34527	0.104254											288	23.089
	300	2.61661	1.35112	0.101782											289	70.694
	301	2.61634	1.3591	0.0984031											290	9.473
	302	2.61542	1.36694	0.0945073											291	73.793
	303	2.61471	1.37178	0.091586											292	88.705
	304	2.61471	1.37075	0.0912126											293	48.067
	305	2.61518	1.36411	0.093054											294	86.877
	306	2.6159	1.35493	0.0955629											295	46.309
	307	2.61739	1.34395	0.0986865											296	78.46
	308	2.61993	1.33061	0.103624											297	47.821
	309	2.62282	1.31787	0.110034											298	71.298
	310	2.62558	1.30916	0.115735											299	32.941
	311	2.62826	1.30262	0.120318											300	76.03
	312	2.63137	1.29467	0.124976											301	40.727
	313	2.63633	1.28399	0.130368											302	77.559
	314	2.64444	1.27053	0.136073											303	80.84
	315	2.65539	1.25415	0.141653											304	73.739
	316	2.66711	1.23656	0.146797											305	61.438
	317	2.67738	1.22139	0.150861											306	2.599
	318	2.68605	1.21005	0.15342											307	33.152
	319	2.69466	1.20028	0.154275											308	57.177
	320	2.70379	1.18885	0.154049											309	71.639
	321	2.71301	1.17526	0.153115											310	47.816
	322	2.72169	1.16259	0.149611											311	77.36
	323	2.72988	1.15278	0.140931											312	81.35
	324	2.73802	1.14229	0.127481											313	82.26
	325	2.74541	1.12831	0.114311											314	64.314
	326	2.75052	1.11445	0.106152											315	71.858
	327	2.75201	1.10444	0.103879											316	75.955
	328	2.7479	1.09941	0.106322											317	64.62
	329	2.7361	1.09889	0.11227											318	86.918
	330	2.72861	1.1442	0.113296											319	36.163
	331	2.7147	1.15459	0.112433											320	85.038
	332	2.70239	1.16151	0.112627											321	10.755
	333	2.69074	1.1703	0.114455											322	85.3
	334	2.6796	1.1807	0.117868											323	8.319
	335	2.66897	1.19157	0.120827											324	75.475
	336	2.65872	1.20314	0.120774											325	63.958
	337	2.64942	1.21544	0.117562											326	28.108
	338	2.64169	1.22699	0.113339											327	85.977
	339	2.63478	1.23678	0.109976											328	68.434
	340	2.62818	1.24481	0.108396											329	58.68
	341	2.62244	1.25076	0.108701											330	62.934
	342	2.61866	1.25569	0.110137											331	69.617
	343	2.61674	1.26289	0.111371											332	35.825
	344	2.61537	1.27419	0.111255											333	48.162
	345	2.61394	1.28824	0.109679											334	76.644
	346	2.61273	1.30179	0.107514											335	35.362
	347	2.61184	1.31217	0.105907											336	8.611
	348	2.61103	1.31994	0.104823											337	64.214
	349	2.61065	1.32711	0.103438											338	89.843
	350	2.61192	1.3337	0.101859											339	57.717
	351	2.6147	1.33895	0.100483											340	47.044
	352	2.61719	1.34344	0.0990842											341	64.45
	353	2.61832	1.34849	0.0971868											342	62.636
	354	2.61833	1.35449	0.0945034											343	60.835
	355	2.61782	1.3602	0.0914216											344	50.442
	356	2.61744	1.36408	0.0890862											345	50.739
	357	2.61732	1.3642	0.0887015											346	68.588
	358	2.61722	1.35961	0.090058											347	89.032
	359	2.61725	1.35207	0.0918825											348	10.584
	360	2.61817	1.34243	0.0941835											349	68.1
	361	2.62031	1.33047	0.0980449											350	84.552
	362	2.6231	1.31855	0.103361											351	34.147
	363	2.62575	1.3093	0.108733											352	39.217
	364	2.62798	1.30167	0.113997											353	74.03
	365	2.63058	1.29361	0.119604											354	64.23
	366	2.63524	1.28404	0.125256											355	87.832
	367	2.64323	1.27187	0.130587											356	9.607
	368	2.65398	1.25697	0.135595											357	69.343
	369	2.6654	1.24108	0.140118											358	59.968
	370	2.67545	1.22707	0.143598											359	87.105
	371	2.68402	1.21632	0.145652											360	56.021
	372	2.69271	1.20718	0.146099											361	10.457
	373	2.70211	1.19694	0.145725											362	63.219
	374	2.71157	1.18435	0.145217											363	38.726
	375	2.7201	1.17165	0.143108											364	87.29
	376	2.72762	1.16102	0.137029											365	69.258
	377	2.73495	1.14878	0.127088											366	46.486
	378	2.74171	1.13164	0.116849											367	12.185
	379	2.74609	1.11385	0.110336											368	59.494
	380	2.74614	1.10076	0.109534											369	54.769
	381	2.73982	1.09544	0.113968											370	41.123
	382	2.72602	1.09707	0.121687											371	70.797
	383	2.70725	1.10276	0.130192											372	61.55
	384	2.68706	1.11339	0.137092											373	54.613
	385	2.76587	1.10319	0.117016											374	76.74
	386	2.74809	1.13812	0.115364											375	63.096
	387	2.73213	1.15982	0.113805											376	74.31
	388	2.71788	1.17219	0.112958											377	28.544
	389	2.7039	1.18284	0.112808											378	79.51
	390	2.68995	1.19525	0.113717											379	31.756
	391	2.67713	1.20813	0.115241											380	86.864
	392	2.66626	1.21901	0.115972											381	39.769
	393	2.6568	1.22739	0.114668											382	34.302
	394	2.64853	1.23537	0.111135											383	88.03
	395	2.64195	1.24283	0.106909											384	80.854
	396	2.6364	1.24857	0.103599											385	75.595
	397	2.63121	1.25265	0.102102											386	51.316
	398	2.6263	1.25545	0.102652											387	31.848
	399	2.6222	1.25827	0.104552											388	42.592
	400	2.61947	1.26397	0.106218											389	47.867
	401	2.61762	1.27356	0.106421											390	0.303
	402	2.61601	1.28585	0.105108											391	48.863
	403	2.61469	1.29866	0.102945											392	38.819
	404	2.61385	1.30928	0.100808											393	56.639
	405	2.61337	1.31703	0.0989827											394	36.735
	406	2.61346	1.32344	0.0972485											395	77.194
	407	2.61511	1.32933	0.095885											396	83.21
	408	2.61796	1.33467	0.0950952											397	66.742
	409	2.62026	1.33929	0.0943784											398	29.261
	410	2.6211	1.34356	0.0930969											399	89.543
	411	2.62087	1.34823	0.091051											400	39.663
	412	2.62028	1.35269	0.0886771											401	87.438
	413	2.61995	1.35594	0.0867968											402	12.635
	414	2.61975	1.35687	0.0861997											403	44.513
	415	2.61944	1.35396	0.0869006											404	88.447
	416	2.61935	1.34797	0.0880777											405	43.012
	417	2.62001	1.3398	0.0896545											406	43.089
	418	2.6216	1.32934	0.0924726											407	38.26
	419	2.62383	1.31794	0.0968857											408	2.804
	420	2.62604	1.30773	0.102376
	421	2.62791	1.29903	0.108537
	422	2.63039	1.29125	0.11478
	423	2.63515	1.2828	0.120387
	424	2.64319	1.27142	0.125343
	425	2.65376	1.25715	0.129773
	426	2.66481	1.24194	0.133657
	427	2.67454	1.22825	0.136671
	428	2.68281	1.21742	0.138351
	429	2.69107	1.20861	0.138491
	430	2.70013	1.19978	0.138025
	431	2.70961	1.1893	0.137733
	432	2.7184	1.17833	0.136386
	433	2.7261	1.16771	0.132183
	434	2.73321	1.15304	0.125542
	435	2.73927	1.13254	0.118773
	436	2.74276	1.11195	0.114739
	437	2.7414	1.09671	0.115825
	438	2.7331	1.09043	0.121746
	439	2.71816	1.0922	0.130149
	440	2.69983	1.09741	0.138411
	441	2.68049	1.10674	0.144428
	442	2.65933	1.12441	0.146713
	443	2.63428	1.15201	0.145396
	444	2.80795	0.997692	0.119063
	445	2.79799	1.03458	0.118552
	446	2.78429	1.07756	0.117961
	447	2.76717	1.11994	0.116267
	448	2.74913	1.15352	0.114013
	449	2.73252	1.17491	0.112357
	450	2.71731	1.18778	0.111368
	451	2.70266	1.19869	0.110941
	452	2.68866	1.2107	0.111309
	453	2.67619	1.22379	0.111649
	454	2.66549	1.23522	0.111003
	455	2.65596	1.24306	0.108998
	456	2.64795	1.24917	0.105534
	457	2.64214	1.2542	0.101646
	458	2.63768	1.25731	0.098687
	459	2.63365	1.25851	0.0974407
	460	2.62982	1.25858	0.098113
	461	2.62636	1.2592	0.100053
	462	2.62377	1.26294	0.101668
	463	2.62195	1.27046	0.101879
	464	2.62033	1.28086	0.100789
	465	2.61867	1.29307	0.0988375
	466	2.61735	1.30468	0.0963868
	467	2.61674	1.31346	0.0938557
	468	2.61714	1.31953	0.0917179
	469	2.61896	1.32431	0.0904261
	470	2.62148	1.32883	0.090007
	471	2.62323	1.33285	0.089868
	472	2.62353	1.33636	0.0892888
	473	2.62286	1.34027	0.0879472
	474	2.62207	1.34431	0.0861098
	475	2.62181	1.34748	0.0843804
	476	2.62189	1.34881	0.0833946
	477	2.62194	1.34684	0.0834735
	478	2.62205	1.34197	0.0841417
	479	2.62247	1.33521	0.0850973
	480	2.62339	1.32621	0.0869431
	481	2.6249	1.31541	0.0905664
	482	2.6267	1.30467	0.0962682
	483	2.62858	1.29531	0.103309
	484	2.63127	1.28766	0.110101
	485	2.63621	1.27956	0.115715
	486	2.64429	1.26839	0.120257
	487	2.65482	1.25459	0.12398
	488	2.66569	1.24021	0.127187
	489	2.67508	1.22712	0.129802
	490	2.6829	1.21633	0.131302
	491	2.69031	1.20772	0.131392
	492	2.69835	1.19987	0.130915
	493	2.70729	1.19122	0.130617
	494	2.71644	1.18193	0.129674
	495	2.72493	1.17098	0.127173
	496	2.73227	1.15379	0.123844
	497	2.73772	1.1307	0.120847
	498	2.74017	1.10841	0.119809
	499	2.73772	1.09192	0.122644
	500	2.72864	1.08454	0.128775
	501	2.71398	1.08554	0.136262
	502	2.6966	1.09056	0.143211
	503	2.67749	1.10024	0.147946
	504	2.65581	1.11837	0.149155
	505	2.63092	1.14499	0.147097
	506	2.60377	1.17733	0.143134
	507	2.81638	0.985009	0.129645
	508	2.81182	1.00488	0.124323
	509	2.80587	1.03042	0.121303
	510	2.79701	1.06194	0.119167
	511	2.78417	1.09716	0.116691
	512	2.76747	1.13202	0.113633
	513	2.74891	1.16195	0.110953
	514	2.73093	1.18381	0.109277
	515	2.71479	1.19785	0.108229
	516	2.70052	1.20792	0.107722
	517	2.6879	1.21755	0.107702
	518	2.67671	1.22906	0.107215
	519	2.66628	1.24081	0.105742
	520	2.65655	1.2499	0.10336
	521	2.64872	1.25613	0.100219
	522	2.64337	1.25995	0.0969981
	523	2.63937	1.26147	0.0946407
	524	2.6359	1.26111	0.093744
	525	2.63296	1.25948	0.0944719
	526	2.63055	1.25792	0.0962234
	527	2.62875	1.25914	0.0974698
	528	2.62744	1.26439	0.097382
	529	2.62607	1.27332	0.0963004
	530	2.62422	1.28536	0.0945562
	531	2.62229	1.29824	0.0921295
	532	2.62121	1.30853	0.0893765
	533	2.6216	1.31476	0.0871079
	534	2.6232	1.31847	0.0857858
	535	2.62486	1.32167	0.085362
	536	2.62551	1.32473	0.0854535
	537	2.62499	1.32751	0.0854451
	538	2.62407	1.33075	0.0847506
	539	2.62354	1.33463	0.0833468
	540	2.62382	1.33812	0.0816552
	541	2.62465	1.3398	0.0802629
	542	2.62533	1.33818	0.0797921
	543	2.62558	1.33384	0.0800284
	544	2.62544	1.3282	0.0804912
	545	2.62542	1.32067	0.0816194
	546	2.62622	1.31085	0.0845798
	547	2.62788	1.30047	0.0902273
	548	2.63003	1.29111	0.0978664
	549	2.63302	1.28337	0.105279
	550	2.63822	1.27497	0.111121
	551	2.64647	1.26361	0.115405
	552	2.65714	1.25033	0.118583
	553	2.66798	1.23725	0.121275
	554	2.67708	1.22541	0.123569
	555	2.68441	1.21531	0.124929
	556	2.69105	1.20698	0.125034
	557	2.69804	1.19947	0.124559
	558	2.70606	1.19164	0.124135
	559	2.71519	1.18255	0.123526
	560	2.72434	1.1698	0.122742
	561	2.73189	1.15032	0.122539
	562	2.73673	1.12597	0.123279
	563	2.73809	1.10282	0.125298
	564	2.73489	1.08602	0.129167
	565	2.72605	1.07889	0.134126
	566	2.71235	1.08047	0.139234
	567	2.69558	1.08713	0.143666
	568	2.67611	1.09912	0.146374
	569	2.65363	1.11904	0.146583
	570	2.62847	1.14608	0.144687
	571	2.60183	1.17741	0.141625
	572	2.57517	1.21192	0.137184
	573	2.82061	0.97031	0.159042
	574	2.81723	0.99286	0.142652
	575	2.8137	1.0134	0.132475
	576	2.80967	1.03535	0.126509
	577	2.8039	1.05961	0.122471
	578	2.79529	1.08537	0.118678
	579	2.78287	1.11174	0.11436
	580	2.76633	1.13824	0.110111
	581	2.74738	1.16374	0.107076
	582	2.72887	1.18523	0.105397
	583	2.71288	1.20002	0.104486
	584	2.69959	1.20962	0.104104
	585	2.68834	1.21785	0.10382
	586	2.67833	1.22804	0.102708
	587	2.6686	1.23941	0.100615
	588	2.65922	1.24937	0.0979014
	589	2.65152	1.25638	0.0949756
	590	2.64611	1.26002	0.0923678
	591	2.64204	1.26095	0.0905895
	592	2.63867	1.26021	0.0900301
	593	2.6361	1.25814	0.0908632
	594	2.63422	1.25527	0.0925462
	595	2.63291	1.2543	0.0935713
	596	2.63206	1.25754	0.0931276
	597	2.63117	1.2652	0.0917616
	598	2.62968	1.2766	0.09001
	599	2.62773	1.2896	0.0878144
	600	2.62643	1.30076	0.0853446
	601	2.62668	1.30754	0.0832899
	602	2.62782	1.31078	0.0820034
	603	2.62839	1.31293	0.0814426
	604	2.6277	1.31515	0.0814638
	605	2.62639	1.31741	0.0816609
	606	2.62561	1.31995	0.0813854
	607	2.62591	1.32328	0.0803301
	608	2.62719	1.32686	0.0786724
	609	2.62879	1.32901	0.0769479
	610	2.62985	1.32795	0.0759837
	611	2.6299	1.32411	0.075854
	612	2.62896	1.31932	0.076068
	613	2.62794	1.31298	0.0768799
	614	2.62819	1.30432	0.0794207
	615	2.62992	1.29492	0.0847623
	616	2.63242	1.28647	0.0924564
	617	2.6358	1.27903	0.100246
	618	2.64131	1.27028	0.106383
	619	2.64971	1.25869	0.110622
	620	2.66028	1.24599	0.11351
	621	2.67091	1.23421	0.115883
	622	2.67976	1.22385	0.117953
	623	2.68667	1.21498	0.119141
	624	2.69284	1.2072	0.119213
	625	2.69931	1.19957	0.118868
	626	2.7067	1.19117	0.118663
	627	2.71551	1.18035	0.118812
	628	2.72468	1.16478	0.119864
	629	2.732	1.14348	0.122442
	630	2.7362	1.11902	0.12631
	631	2.73681	1.09625	0.130414
	632	2.73324	1.0804	0.13416
	633	2.72471	1.07486	0.137311
	634	2.71148	1.0784	0.139888
	635	2.69457	1.08794	0.141787
	636	2.67457	1.10323	0.142448
	637	2.65191	1.12563	0.141578
	638	2.62726	1.15368	0.139768
	639	2.60135	1.18462	0.137662
	640	2.57569	1.21761	0.134762
	641	2.55282	1.25279	0.129997
	642	2.53316	1.29036	0.122939
	643	2.82496	0.888734	0.222657
	644	2.82323	0.928186	0.192629
	645	2.82044	0.96423	0.166207
	646	2.817	0.995604	0.146883
	647	2.81338	1.02388	0.134834
	648	2.80894	1.05051	0.127462
	649	2.80259	1.0755	0.12229
	650	2.79357	1.09829	0.117451
	651	2.78087	1.11928	0.112126
	652	2.76413	1.14033	0.107091
	653	2.74557	1.16177	0.103642
	654	2.72837	1.18064	0.101831
	655	2.71377	1.19436	0.100925
	656	2.70127	1.2041	0.100466
	657	2.69056	1.21272	0.0998621
	658	2.68125	1.22287	0.098363
	659	2.67249	1.23389	0.0959633
	660	2.6639	1.24385	0.0930422
	661	2.65626	1.25131	0.0901293
	662	2.65044	1.25552	0.087788
	663	2.64602	1.25713	0.0863035
	664	2.64245	1.25707	0.0859127
	665	2.63969	1.25548	0.0868235
	666	2.63755	1.25238	0.0885919
	667	2.63598	1.2501	0.089765
	668	2.6351	1.25176	0.0893218
	669	2.63452	1.25812	0.0878011
	670	2.63362	1.26794	0.0860027
	671	2.63222	1.27935	0.084025
	672	2.63114	1.29005	0.0819457
	673	2.63138	1.29726	0.0802051
	674	2.63224	1.30074	0.0790286
	675	2.63209	1.3025	0.0784224
	676	2.63061	1.3042	0.0783284
	677	2.62903	1.30613	0.0784683
	678	2.62869	1.30806	0.0782889
	679	2.62984	1.31043	0.0773435
	680	2.63191	1.31357	0.0756164
	681	2.63387	1.31625	0.0736465
	682	2.63481	1.31635	0.0723468
	683	2.63439	1.31355	0.0720195
	684	2.63284	1.30934	0.0722911
	685	2.63131	1.30372	0.0731787
	686	2.63133	1.29614	0.0755514
	687	2.63309	1.28789	0.0804618
	688	2.63587	1.28064	0.0877088
	689	2.63972	1.27398	0.0952776
	690	2.64548	1.26555	0.101351
	691	2.65359	1.2546	0.105499
	692	2.66342	1.24295	0.108216
	693	2.67339	1.23233	0.110372
	694	2.6818	1.22323	0.112205
	695	2.68843	1.21557	0.113307
	696	2.69463	1.20821	0.113702
	697	2.70135	1.19981	0.114027
	698	2.70887	1.18933	0.114744
	699	2.71746	1.17546	0.116241
	700	2.72605	1.15724	0.119181
	701	2.73265	1.13515	0.12393
	702	2.73623	1.11153	0.129612
	703	2.73646	1.09014	0.13421
	704	2.73271	1.07573	0.137133
	705	2.724	1.07195	0.138885
	706	2.71049	1.07778	0.13979
	707	2.69325	1.09033	0.139928
	708	2.67333	1.10875	0.139004
	709	2.65153	1.13302	0.137142
	710	2.62807	1.16131	0.13518
	711	2.60309	1.19167	0.133482
	712	2.57853	1.22365	0.131536
	713	2.55705	1.25757	0.128252
	714	2.53848	1.29414	0.122518
	715	2.52021	1.3325	0.114747
	716	2.82543	0.774325	0.296581
	717	2.82375	0.80932	0.275664
	718	2.82375	0.840299	0.25283
	719	2.82361	0.872408	0.228216
	720	2.8223	0.908626	0.201424
	721	2.81966	0.947641	0.175194
	722	2.81632	0.986054	0.153975
	723	2.8126	1.02135	0.139196
	724	2.80773	1.0523	0.129339
	725	2.80085	1.07865	0.122528
	726	2.79125	1.10075	0.116805
	727	2.77793	1.12033	0.11097
	728	2.76127	1.13949	0.105473
	729	2.74411	1.15812	0.101543
	730	2.72926	1.17364	0.0992983
	731	2.71667	1.18502	0.0979451
	732	2.70511	1.19442	0.0969539
	733	2.69468	1.20388	0.0958979
	734	2.68568	1.21475	0.0942726
	735	2.67747	1.22615	0.091963
	736	2.66942	1.23634	0.0891314
	737	2.66186	1.24415	0.0862833
	738	2.65575	1.24907	0.0840513
	739	2.65106	1.25178	0.082608
	740	2.6472	1.25263	0.0821031
	741	2.64394	1.25171	0.0828273
	742	2.64113	1.24915	0.0845042
	743	2.63887	1.24654	0.085922
	744	2.63756	1.24705	0.0858933
	745	2.6369	1.25195	0.0846663
	746	2.63637	1.25966	0.0830327
	747	2.63556	1.26864	0.0811954
	748	2.63484	1.27774	0.0793472
	749	2.63515	1.28463	0.077879
	750	2.636	1.28836	0.076896
	751	2.63585	1.29001	0.0763812
	752	2.63448	1.29124	0.0762381
	753	2.63325	1.29289	0.0762026
	754	2.6333	1.29465	0.0758194
	755	2.63473	1.29667	0.0746863
	756	2.63694	1.2996	0.0728326
	757	2.63888	1.30263	0.0708628
	758	2.63964	1.30369	0.0695725
	759	2.63904	1.30186	0.0692422
	760	2.63747	1.29796	0.0696437
	761	2.63602	1.29273	0.0707038
	762	2.63596	1.28608	0.07296
	763	2.63753	1.27885	0.0772838
	764	2.6403	1.27247	0.0837641
	765	2.64436	1.26659	0.0906593
	766	2.65008	1.25948	0.0961973
	767	2.65751	1.25047	0.1
	768	2.66624	1.24058	0.102538
	769	2.67518	1.23124	0.10452
	770	2.68294	1.22319	0.106175
	771	2.68946	1.21604	0.107515
	772	2.69613	1.20832	0.108836
	773	2.7036	1.19836	0.110457
	774	2.71168	1.18515	0.112601
	775	2.72005	1.16847	0.115656
	776	2.72781	1.14891	0.120078
	777	2.73354	1.12725	0.125933
	778	2.73652	1.10494	0.131929
	779	2.73649	1.08499	0.135994
	780	2.73258	1.07192	0.138099
	781	2.72359	1.06978	0.139025
	782	2.70975	1.07794	0.139075
	783	2.69258	1.09319	0.138357
	784	2.67351	1.11338	0.136669
	785	2.65314	1.13757	0.13428
	786	2.6306	1.16534	0.132004
	787	2.60602	1.19596	0.130131
	788	2.58242	1.22848	0.12835
	789	2.56179	1.26246	0.12585
	790	2.5431	1.29813	0.121366
	791	2.52406	1.33571	0.114438
	792	2.50441	1.37275	0.106315
	793	2.82976	0.750918	0.294211
	794	2.82678	0.757026	0.288422
	795	2.82262	0.777678	0.282035
	796	2.81971	0.804565	0.271408
	797	2.81935	0.828065	0.256754
	798	2.81996	0.849166	0.240611
	799	2.81996	0.873011	0.223187
	800	2.81888	0.903065	0.203218
	801	2.81676	0.939555	0.181301
	802	2.81393	0.978578	0.160935
	803	2.81031	1.01557	0.144589
	804	2.8051	1.04797	0.132478
	805	2.7976	1.07483	0.124019
	806	2.78724	1.09687	0.117437
	807	2.77361	1.11679	0.111172
	808	2.758	1.13615	0.105342
	809	2.74295	1.15383	0.100855
	810	2.73022	1.16765	0.0978179
	811	2.71941	1.17744	0.0956251
	812	2.7092	1.18584	0.0939331
	813	2.69949	1.19499	0.0925644
	814	2.69073	1.20572	0.0910236
	815	2.68256	1.2174	0.0889043
	816	2.67455	1.22829	0.086223
	817	2.6671	1.23683	0.0834836
	818	2.66104	1.24246	0.0813588
	819	2.65628	1.2459	0.0799328
	820	2.65213	1.24737	0.079243
	821	2.64833	1.24707	0.0795867
	822	2.64487	1.24538	0.0808546
	823	2.64203	1.24331	0.0822421
	824	2.64029	1.24333	0.0826842
	825	2.63943	1.24673	0.0820093
	826	2.63905	1.25196	0.0807099
	827	2.6387	1.25805	0.0790422
	828	2.63832	1.26474	0.077392
	829	2.63863	1.27049	0.0762232
	830	2.63956	1.27399	0.0755468
	831	2.63988	1.27543	0.0752071
	832	2.63923	1.27622	0.0750049
	833	2.63863	1.27766	0.0746907
	834	2.63888	1.27978	0.0739418
	835	2.64009	1.28237	0.0725217
	836	2.64193	1.28549	0.0706575
	837	2.64363	1.28836	0.0689893
	838	2.64447	1.28939	0.0679984
	839	2.6442	1.28777	0.0677428
	840	2.64307	1.2841	0.06813
	841	2.64193	1.27926	0.0692341
	842	2.64184	1.27337	0.0713282
	843	2.64311	1.26715	0.0749381
	844	2.64549	1.2617	0.0803239
	845	2.6492	1.25684	0.0862732
	846	2.65455	1.25151	0.0912158
	847	2.66134	1.24482	0.0947406
	848	2.66901	1.23687	0.0971679
	849	2.6768	1.22887	0.0990337
	850	2.68391	1.22156	0.10074
	851	2.69052	1.21431	0.102641
	852	2.69774	1.20566	0.105058
	853	2.70583	1.19411	0.108035
	854	2.71425	1.17893	0.111524
	855	2.72236	1.16097	0.115688
	856	2.72943	1.14157	0.120786
	857	2.73449	1.12098	0.126766
	858	2.73698	1.09993	0.13228
	859	2.73666	1.08131	0.135761
	860	2.73265	1.06971	0.137492
	861	2.72372	1.06913	0.138062
	862	2.71001	1.0793	0.137639
	863	2.69323	1.09636	0.136513
	864	2.6752	1.11644	0.134869
	865	2.65603	1.13898	0.132725
	866	2.63396	1.16587	0.130275
	867	2.60937	1.19769	0.127919
	868	2.58612	1.23236	0.125817
	869	2.56568	1.26768	0.123493
	870	2.54639	1.30327	0.119738
	871	2.5265	1.34022	0.113584
	872	2.50609	1.37753	0.105502
	873	2.48707	1.41146	0.0974917
	874	2.82399	0.824607	0.28919
	875	2.8248	0.807897	0.278713
	876	2.82491	0.794424	0.269885
	877	2.82367	0.787313	0.265296
	878	2.82078	0.793055	0.262631
	879	2.81745	0.811893	0.257668
	880	2.81585	0.833907	0.24814
	881	2.81615	0.852104	0.235653
	882	2.81648	0.868996	0.223012
	883	2.81597	0.889173	0.210234
	884	2.81476	0.915262	0.196014
	885	2.81293	0.946883	0.17995
	886	2.81038	0.980913	0.163399
	887	2.80667	1.01374	0.148128
	888	2.80098	1.04372	0.1354
	889	2.79271	1.07003	0.125773
	890	2.78185	1.09229	0.118278
	891	2.76897	1.11244	0.111667
	892	2.75547	1.13185	0.105716
	893	2.74269	1.14949	0.100695
	894	2.73146	1.16345	0.0966558
	895	2.72176	1.17345	0.0935023
	896	2.71264	1.18133	0.0912943
	897	2.70367	1.18913	0.0899387
	898	2.69523	1.19806	0.0886769
	899	2.68712	1.20853	0.0867299
	900	2.67908	1.21962	0.0840519
	901	2.6717	1.22911	0.0812887
	902	2.66572	1.23564	0.0791838
	903	2.66091	1.23963	0.077774
	904	2.65659	1.24164	0.0769818
	905	2.65248	1.24218	0.0769922
	906	2.64866	1.24169	0.0777248
	907	2.64555	1.24082	0.0787226
	908	2.64357	1.24091	0.0793333
	909	2.64256	1.24271	0.0791885
	910	2.64232	1.24519	0.0783406
	911	2.64238	1.24813	0.0770198
	912	2.64234	1.25205	0.0757448
	913	2.64268	1.2563	0.0749486
	914	2.64369	1.25946	0.0745744
	915	2.64451	1.26099	0.0743896
	916	2.64471	1.26178	0.074117
	917	2.6448	1.26306	0.0735165
	918	2.64516	1.26522	0.0724425
	919	2.64603	1.26787	0.0708973
	920	2.64738	1.27053	0.0692509
	921	2.64867	1.27262	0.068004
	922	2.64945	1.27311	0.0673071
	923	2.6495	1.27142	0.0670856
	924	2.64878	1.26819	0.0673811
	925	2.64786	1.26398	0.0684084
	926	2.64777	1.25876	0.0703008
	927	2.64877	1.25354	0.0732234
	928	2.65062	1.24944	0.0773691
	929	2.65377	1.24606	0.0821726
	930	2.65872	1.24228	0.0865556
	931	2.66499	1.23736	0.0899928
	932	2.67173	1.23109	0.0924935
	933	2.67849	1.22425	0.0944572
	934	2.6851	1.21742	0.0964984
	935	2.6919	1.20984	0.0990769
	936	2.69948	1.20023	0.10237
	937	2.7078	1.18775	0.106275
	938	2.71633	1.17223	0.11049
	939	2.72438	1.15464	0.114955
	940	2.73119	1.13621	0.119924
	941	2.73594	1.11672	0.125427
	942	2.73812	1.09667	0.130415
	943	2.7375	1.07936	0.133751
	944	2.73335	1.06941	0.135597
	945	2.72472	1.07007	0.13628
	946	2.71144	1.08114	0.135783
	947	2.69505	1.09863	0.134533
	948	2.67771	1.11788	0.133201
	949	2.65938	1.13857	0.1317
	950	2.63788	1.16417	0.129574
	951	2.6135	1.19673	0.12703
	952	2.59005	1.23353	0.124616
	953	2.56896	1.27082	0.122186
	954	2.54885	1.30778	0.118606
	955	2.52817	1.34552	0.112705
	956	2.50699	1.38345	0.104544
	957	2.48712	1.41851	0.0961185
	958	2.47008	1.44725	0.0894605
	959	2.81828	0.879215	0.263184
	960	2.81975	0.854214	0.263344
	961	2.82045	0.83761	0.257831
	962	2.82062	0.824442	0.251762
	963	2.82011	0.813548	0.248676
	964	2.81841	0.810056	0.247061
	965	2.81582	0.819348	0.243646
	966	2.81354	0.839166	0.236666
	967	2.8129	0.859795	0.226319
	968	2.81334	0.876852	0.214741
	969	2.81325	0.893787	0.203891
	970	2.81226	0.91426	0.193502
	971	2.81075	0.938318	0.183031
	972	2.80884	0.964211	0.172121
	973	2.80618	0.99085	0.160289
	974	2.80214	1.01707	0.147941
	975	2.79597	1.04248	0.13648
	976	2.78742	1.06722	0.126587
	977	2.77701	1.08994	0.11818
	978	2.76571	1.11021	0.111145
	979	2.75444	1.12881	0.105242
	980	2.74354	1.1458	0.0999891
	981	2.73338	1.16009	0.0952047
	982	2.72431	1.1711	0.0913306
	983	2.71581	1.17947	0.0887957
	984	2.70732	1.18631	0.0874706
	985	2.69908	1.19299	0.0864823
	986	2.69107	1.20106	0.0848233
	987	2.68312	1.21108	0.0822067
	988	2.67576	1.22098	0.0793342
	989	2.66972	1.22839	0.0771213
	990	2.66485	1.23302	0.0756804
	991	2.6606	1.23566	0.0748404
	992	2.65662	1.2372	0.0745953
	993	2.65289	1.23808	0.0748231
	994	2.64984	1.2384	0.075288
	995	2.64775	1.23847	0.0757462
	996	2.64658	1.2387	0.0759116
	997	2.64631	1.23888	0.07551
	998	2.64657	1.23935	0.074659
	999	2.64687	1.24106	0.0738922
	1000	2.64748	1.24406	0.0735131
	1001	2.64868	1.24715	0.073383
	1002	2.64986	1.2492	0.073274
	1003	2.65061	1.2503	0.0729438
	1004	2.65116	1.25119	0.0722012
	1005	2.6517	1.25233	0.0710383
	1006	2.65247	1.25365	0.0696342
	1007	2.65344	1.25496	0.0683769
	1008	2.6541	1.25602	0.0675331
	1009	2.65425	1.25616	0.0670345
	1010	2.65395	1.25484	0.0668052
	1011	2.6533	1.25231	0.0670277
	1012	2.65255	1.24852	0.0679693
	1013	2.65241	1.24353	0.0696593
	1014	2.65315	1.23899	0.0720181
	1015	2.65469	1.23616	0.0751115
	1016	2.6576	1.23415	0.0787771
	1017	2.66231	1.23146	0.0824962
	1018	2.66803	1.22777	0.085815
	1019	2.67388	1.22306	0.0885298
	1020	2.67988	1.21739	0.0908796
	1021	2.68624	1.21087	0.0934583
	1022	2.69329	1.20298	0.0966138
	1023	2.70117	1.19305	0.100386
	1024	2.70961	1.18086	0.104624
	1025	2.71827	1.16655	0.108831
	1026	2.72648	1.15052	0.112851
	1027	2.73333	1.13327	0.117111
	1028	2.73806	1.11454	0.121983
	1029	2.74021	1.09508	0.126759
	1030	2.73934	1.07867	0.130376
	1031	2.73497	1.06994	0.132701
	1032	2.72656	1.07114	0.133869
	1033	2.71374	1.08202	0.133773
	1034	2.69781	1.09902	0.132827
	1035	2.68106	1.11757	0.131865
	1036	2.66353	1.13698	0.131002
	1037	2.64286	1.16132	0.129541
	1038	2.61896	1.19372	0.12722
	1039	2.59503	1.23129	0.12469
	1040	2.57284	1.26987	0.12209
	1041	2.55174	1.30874	0.118358
	1042	2.53027	1.34834	0.112253
	1043	2.50814	1.38769	0.103758
	1044	2.48727	1.42415	0.0949966
	1045	2.46966	1.45451	0.0881377
	1046	2.45541	1.47663	0.0835921
	1047	2.81622	0.940477	0.215251
	1048	2.81672	0.910798	0.221572
	1049	2.81797	0.882959	0.227936
	1050	2.81879	0.86168	0.230046
	1051	2.81881	0.846683	0.228949
	1052	2.81828	0.834549	0.229304
	1053	2.81681	0.827042	0.231307
	1054	2.81442	0.828794	0.231142
	1055	2.81181	0.841946	0.226264
	1056	2.80999	0.862763	0.21744
	1057	2.80969	0.883419	0.206482
	1058	2.81004	0.901032	0.195519
	1059	2.8097	0.91937	0.185625
	1060	2.8085	0.940745	0.176655
	1061	2.8068	0.962741	0.168757
	1062	2.80464	0.983252	0.161498
	1063	2.80173	1.00327	0.153439
	1064	2.79743	1.02348	0.144217
	1065	2.79128	1.04406	0.134932
	1066	2.78336	1.06638	0.125779
	1067	2.77406	1.08916	0.116929
	1068	2.7642	1.10957	0.109428
	1069	2.75446	1.12723	0.103501
	1070	2.7449	1.14294	0.0983174
	1071	2.7357	1.15671	0.0933328
	1072	2.72715	1.16827	0.0891517
	1073	2.71905	1.17747	0.0864074
	1074	2.71092	1.18446	0.0849312
	1075	2.70273	1.1901	0.0839265
	1076	2.6946	1.19616	0.0824769
	1077	2.68656	1.20426	0.0800975
	1078	2.67918	1.21352	0.0772847
	1079	2.67313	1.2214	0.0750461
	1080	2.66832	1.22668	0.073594
	1081	2.66437	1.22987	0.0726776
	1082	2.6609	1.23198	0.072196
	1083	2.65773	1.23343	0.0720265
	1084	2.6551	1.23397	0.0720252
	1085	2.65309	1.23364	0.0721644
	1086	2.65168	1.23303	0.0723397
	1087	2.65111	1.23221	0.0722654
	1088	2.65127	1.2316	0.0719165
	1089	2.6518	1.23219	0.0716399
	1090	2.65274	1.23448	0.0716186
	1091	2.65409	1.23765	0.0716869
	1092	2.65536	1.24015	0.0716203
	1093	2.65632	1.24137	0.0712598
	1094	2.65713	1.24146	0.0705641
	1095	2.65792	1.24094	0.0696276
	1096	2.6587	1.24037	0.0685873
	1097	2.65922	1.24034	0.0676699
	1098	2.65903	1.24069	0.0670635
	1099	2.65812	1.24068	0.0667313
	1100	2.65704	1.23973	0.0665879
	1101	2.65618	1.23758	0.0668136
	1102	2.65557	1.23372	0.0676859
	1103	2.65546	1.22842	0.0691937
	1104	2.65607	1.224	0.0710939
	1105	2.65755	1.22188	0.0733621
	1106	2.66047	1.22081	0.0760289
	1107	2.66505	1.21913	0.0789458
	1108	2.67025	1.21664	0.0819426
	1109	2.6754	1.21332	0.0848663
	1110	2.68097	1.20871	0.0877689
	1111	2.68737	1.20256	0.0909375
	1112	2.69476	1.19485	0.094459
	1113	2.70298	1.18562	0.0983262
	1114	2.71164	1.17481	0.102364
	1115	2.72046	1.16248	0.105992
	1116	2.72875	1.14832	0.109178
	1117	2.73554	1.13205	0.112711
	1118	2.74033	1.11369	0.117259
	1119	2.74264	1.09455	0.122084
	1120	2.74174	1.07872	0.126099
	1121	2.73725	1.07042	0.129123
	1122	2.72901	1.07121	0.131068
	1123	2.71668	1.08118	0.131739
	1124	2.7014	1.09738	0.131519
	1125	2.68545	1.11543	0.131169
	1126	2.66861	1.13456	0.130858
	1127	2.64848	1.15867	0.129831
	1128	2.62479	1.19078	0.127604
	1129	2.60033	1.22797	0.12497
	1130	2.57728	1.26662	0.122207
	1131	2.5554	1.30658	0.118182
	1132	2.53326	1.34757	0.111691
	1133	2.51039	1.38822	0.102902
	1134	2.48882	1.42604	0.094094
	1135	2.47062	1.45819	0.0872841
	1136	2.45579	1.48269	0.0826568
	1137	2.44328	1.4994	0.0799593
	1138	2.81658	0.997716	0.175293
	1139	2.8167	0.968749	0.177186
	1140	2.81686	0.94315	0.181427
	1141	2.81767	0.918796	0.187658
	1142	2.81861	0.895071	0.194589
	1143	2.81876	0.87544	0.199441
	1144	2.81817	0.860347	0.203375
	1145	2.81689	0.849073	0.208671
	1146	2.81459	0.844864	0.213353
	1147	2.81164	0.850695	0.213635
	1148	2.80882	0.865671	0.208566
	1149	2.80692	0.885893	0.199934
	1150	2.80641	0.905543	0.189968
	1151	2.80648	0.922855	0.180297
	1152	2.80603	0.941108	0.171379
	1153	2.80483	0.961397	0.16345
	1154	2.80305	0.980915	0.157002
	1155	2.80063	0.998064	0.151524
	1156	2.7975	1.01403	0.145594
	1157	2.79331	1.02988	0.138677
	1158	2.78779	1.04663	0.131279
	1159	2.78089	1.06644	0.123209
	1160	2.77265	1.08858	0.114567
	1161	2.76381	1.1088	0.106943
	1162	2.75509	1.12565	0.101018
	1163	2.74648	1.14015	0.0959505
	1164	2.73795	1.15311	0.0910275
	1165	2.72979	1.1647	0.0868084
	1166	2.72202	1.17446	0.0839892
	1167	2.71424	1.18215	0.0823505
	1168	2.70608	1.18813	0.0811154
	1169	2.69763	1.19358	0.0795587
	1170	2.68925	1.20013	0.0773364
	1171	2.68172	1.20817	0.0747755
	1172	2.67578	1.21593	0.0727108
	1173	2.67134	1.2215	0.0713438
	1174	2.66794	1.22482	0.0703922
	1175	2.66519	1.22661	0.0697403
	1176	2.66282	1.22727	0.0692874
	1177	2.66082	1.22695	0.068954
	1178	2.65907	1.22613	0.0688298
	1179	2.65747	1.22551	0.0689638
	1180	2.65644	1.22501	0.0691479
	1181	2.6563	1.22462	0.0692243
	1182	2.65694	1.22499	0.0693242
	1183	2.65803	1.22684	0.0695596
	1184	2.65923	1.22984	0.0698004
	1185	2.66028	1.23243	0.0698394
	1186	2.66125	1.23334	0.0695421
	1187	2.66228	1.2324	0.0690262
	1188	2.66316	1.23049	0.0684756
	1189	2.66363	1.22884	0.0678226
	1190	2.66347	1.22824	0.0670759
	1191	2.66244	1.22817	0.0665072
	1192	2.66071	1.22768	0.0662821
	1193	2.65905	1.22639	0.0662941
	1194	2.65791	1.22399	0.0665832
	1195	2.65735	1.21975	0.067384
	1196	2.65745	1.21408	0.068672
	1197	2.65823	1.20962	0.070138
	1198	2.65984	1.2078	0.0717405
	1199	2.66286	1.20734	0.0735893
	1200	2.66737	1.20664	0.0757307
	1201	2.67236	1.20529	0.0782171
	1202	2.67721	1.20301	0.0810419
	1203	2.68249	1.19927	0.0842549
	1204	2.68888	1.19376	0.0878513
	1205	2.69653	1.18682	0.091603
	1206	2.70508	1.17887	0.09539
	1207	2.71406	1.16987	0.0989362
	1208	2.72303	1.15944	0.10185
	1209	2.73113	1.14657	0.104429
	1210	2.73759	1.13099	0.1076
	1211	2.74227	1.11303	0.112019
	1212	2.7447	1.09419	0.116998
	1213	2.74399	1.07881	0.121477
	1214	2.73962	1.07055	0.125277
	1215	2.73154	1.07053	0.12817
	1216	2.71972	1.0793	0.129825
	1217	2.70538	1.09453	0.130526
	1218	2.69032	1.11227	0.130815
	1219	2.67388	1.132	0.130692
	1220	2.65379	1.15682	0.129581
	1221	2.62998	1.189	0.127232
	1222	2.60518	1.22582	0.124506
	1223	2.58177	1.26419	0.121543
	1224	2.55958	1.30424	0.117053
	1225	2.53703	1.3457	0.110078
	1226	2.51395	1.38694	0.101347
	1227	2.49229	1.42531	0.0931234
	1228	2.47338	1.45891	0.0867582
	1229	2.45727	1.48636	0.0821585
	1230	2.44385	1.5065	0.0790734
	1231	2.4333	1.52031	0.0772956
	1232	2.80811	1.06381	0.150446
	1233	2.81273	1.02973	0.149692
	1234	2.81523	0.997272	0.150324
	1235	2.81636	0.971465	0.15301
	1236	2.8172	0.951704	0.156414
	1237	2.81814	0.933144	0.161192
	1238	2.81864	0.913992	0.167602
	1239	2.81816	0.89691	0.17404
	1240	2.81699	0.882625	0.180947
	1241	2.81511	0.872109	0.188508
	1242	2.81243	0.869664	0.193649
	1243	2.80951	0.876824	0.193835
	1244	2.80678	0.89096	0.189805
	1245	2.80455	0.908568	0.183381
	1246	2.80334	0.925522	0.176174
	1247	2.80287	0.941223	0.16887
	1248	2.80232	0.957826	0.161468
	1249	2.80123	0.975467	0.154495
	1250	2.79942	0.992529	0.148629
	1251	2.79681	1.00786	0.143619
	1252	2.79362	1.0215	0.138558
	1253	2.78973	1.03471	0.132852
	1254	2.78492	1.04933	0.126467
	1255	2.77896	1.0672	0.119203
	1256	2.77163	1.08779	0.111211
	1257	2.76364	1.107	0.103982
	1258	2.75568	1.1229	0.0982431
	1259	2.7477	1.13657	0.0932535
	1260	2.73957	1.14914	0.0884255
	1261	2.73162	1.1607	0.0842865
	1262	2.72409	1.17067	0.0814713
	1263	2.71652	1.17901	0.079727
	1264	2.70834	1.18581	0.0782645
	1265	2.69966	1.19156	0.0764297
	1266	2.69106	1.19755	0.0741217
	1267	2.68347	1.20473	0.0717366
	1268	2.67771	1.21201	0.0698648
	1269	2.67377	1.21731	0.0686354
	1270	2.67104	1.22024	0.0677894
	1271	2.66907	1.22125	0.067134
	1272	2.66758	1.22078	0.0665406
	1273	2.66618	1.21958	0.0660595
	1274	2.66452	1.21844	0.0659391
	1275	2.66261	1.21789	0.0662777
	1276	2.66116	1.2179	0.0667616
	1277	2.66078	1.21817	0.0671017
	1278	2.66141	1.21873	0.0673935
	1279	2.66246	1.22011	0.0677897
	1280	2.66343	1.22242	0.0682251
	1281	2.66423	1.22451	0.0684928
	1282	2.66507	1.22486	0.068373
	1283	2.66598	1.22328	0.0680334
	1284	2.66666	1.22104	0.0677318
	1285	2.66673	1.21947	0.0673023
	1286	2.66602	1.21886	0.0666788
	1287	2.66446	1.21822	0.0661596
	1288	2.66237	1.21674	0.065969
	1289	2.66046	1.21459	0.0660304
	1290	2.65916	1.21161	0.0663279
	1291	2.65863	1.20708	0.0669985
	1292	2.65902	1.20153	0.0680153
	1293	2.66023	1.19734	0.0691419
	1294	2.6622	1.19572	0.0702943
	1295	2.66537	1.19546	0.0715572
	1296	2.6699	1.19516	0.0731009
	1297	2.67496	1.1943	0.0750744
	1298	2.67987	1.19248	0.0775009
	1299	2.68489	1.18936	0.0805539
	1300	2.69095	1.18474	0.084184
	1301	2.69851	1.17897	0.0879454
	1302	2.70728	1.1724	0.0916059
	1303	2.71664	1.16493	0.0948205
	1304	2.72573	1.15575	0.097387
	1305	2.73346	1.14371	0.0997468
	1306	2.73948	1.129	0.10264
	1307	2.74393	1.11197	0.106748
	1308	2.74638	1.0938	0.111927
	1309	2.74594	1.0789	0.1171
	1310	2.74183	1.07066	0.121664
	1311	2.73384	1.07016	0.125409
	1312	2.72255	1.07793	0.128036
	1313	2.70938	1.09202	0.129507
	1314	2.69515	1.10939	0.13005
	1315	2.67868	1.12971	0.129737
	1316	2.65842	1.15517	0.128384
	1317	2.63486	1.18742	0.125986
	1318	2.61034	1.2244	0.123166
	1319	2.58685	1.26314	0.119805
	1320	2.56432	1.30341	0.114654
	1321	2.54147	1.34516	0.107266
	1322	2.51863	1.3864	0.0990823
	1323	2.49723	1.4248	0.0919725
	1324	2.47772	1.45917	0.0864053
	1325	2.4601	1.48911	0.0819746
	1326	2.44532	1.5131	0.0785201
	1327	2.43454	1.53019	0.0760376
	1328	2.42711	1.54275	0.0743292
	1329	2.79016	1.10738	0.130036
	1330	2.80058	1.07051	0.131327
	1331	2.80766	1.0345	0.131371
	1332	2.81179	1.00404	0.133651
	1333	2.8142	0.982132	0.136592
	1334	2.81594	0.966018	0.138891
	1335	2.81719	0.951071	0.142081
	1336	2.81751	0.935996	0.147281
	1337	2.8167	0.922586	0.153434
	1338	2.81512	0.910688	0.160527
	1339	2.81287	0.90103	0.168278
	1340	2.81023	0.898139	0.173567
	1341	2.80772	0.903307	0.174526
	1342	2.80518	0.914147	0.172286
	1343	2.80251	0.9282	0.168461
	1344	2.80048	0.942718	0.164135
	1345	2.79938	0.957252	0.159264
	1346	2.79864	0.972372	0.153536
	1347	2.79757	0.987695	0.147468
	1348	2.7957	1.00268	0.14193
	1349	2.79301	1.01617	0.137148
	1350	2.78977	1.02777	0.132498
	1351	2.78593	1.03933	0.127273
	1352	2.78157	1.05286	0.121319
	1353	2.77642	1.06911	0.114598
	1354	2.77005	1.08731	0.107341
	1355	2.76287	1.10454	0.100726
	1356	2.75549	1.11926	0.0953191
	1357	2.74793	1.13231	0.090484
	1358	2.74011	1.14475	0.0858308
	1359	2.73236	1.15635	0.0818374
	1360	2.72489	1.16629	0.0789968
	1361	2.71725	1.17497	0.0770524
	1362	2.709	1.18239	0.0753332
	1363	2.70039	1.18851	0.0732634
	1364	2.69201	1.19443	0.0708075
	1365	2.6846	1.20117	0.0684465
	1366	2.67907	1.20784	0.066689
	1367	2.67554	1.21264	0.0656314
	1368	2.67335	1.21517	0.0650053
	1369	2.67199	1.2157	0.0645199
	1370	2.67116	1.2148	0.0640053
	1371	2.67013	1.21349	0.063609
	1372	2.66824	1.2124	0.0636986
	1373	2.66585	1.21174	0.0643528
	1374	2.6641	1.21167	0.065128
	1375	2.66356	1.21218	0.0656305
	1376	2.66403	1.21298	0.0659948
	1377	2.66488	1.2141	0.0664762
	1378	2.66564	1.21553	0.0670904
	1379	2.6663	1.21665	0.0676218
	1380	2.66688	1.2165	0.0677095
	1381	2.66746	1.21505	0.0674417
	1382	2.668	1.21333	0.0671617
	1383	2.66811	1.21215	0.0668335
	1384	2.6674	1.21133	0.0664342
	1385	2.66572	1.20977	0.0661275
	1386	2.66354	1.20716	0.0659784
	1387	2.66166	1.20414	0.0659626
	1388	2.66046	1.20067	0.0661357
	1389	2.66007	1.19629	0.0665584
	1390	2.66072	1.19153	0.0672849
	1391	2.66242	1.18803	0.0681994
	1392	2.66489	1.18648	0.0691107
	1393	2.66833	1.18584	0.0700182
	1394	2.67285	1.18509	0.0711007
	1395	2.67794	1.18392	0.0725824
	1396	2.683	1.18208	0.0746055
	1397	2.68796	1.17933	0.0773818
	1398	2.69363	1.17557	0.0807995
	1399	2.70086	1.17108	0.084341
	1400	2.70967	1.16573	0.0878585
	1401	2.71923	1.15916	0.0910487
	1402	2.72815	1.15076	0.0935652
	1403	2.73543	1.13975	0.0957805
	1404	2.7411	1.12646	0.0983036
	1405	2.74539	1.11117	0.101905
	1406	2.74785	1.09472	0.107059
	1407	2.74771	1.08062	0.112857
	1408	2.74402	1.07216	0.118094
	1409	2.73634	1.07098	0.12243
	1410	2.72568	1.07759	0.125775
	1411	2.71366	1.09028	0.127815
	1412	2.70018	1.10686	0.128442
	1413	2.68363	1.1271	0.127952
	1414	2.66348	1.15263	0.126512
	1415	2.64079	1.18482	0.124104
	1416	2.61704	1.22236	0.121038
	1417	2.59343	1.26225	0.11713
	1418	2.57015	1.30354	0.111489
	1419	2.54681	1.34557	0.104272
	1420	2.52415	1.38641	0.0971208
	1421	2.50276	1.42511	0.0911628
	1422	2.48275	1.46042	0.0863373
	1423	2.46433	1.49203	0.0821361
	1424	2.44867	1.51892	0.0783824
	1425	2.43759	1.53901	0.0752855
	1426	2.43058	1.55318	0.07279
	1427	2.42623	1.56346	0.0709704
	1428	2.75578	1.15241	0.11216
	1429	2.77505	1.11472	0.11656
	1430	2.78921	1.07779	0.117573
	1431	2.79878	1.04441	0.119304
	1432	2.8049	1.01789	0.12269
	1433	2.80916	0.998777	0.12526
	1434	2.8124	0.983796	0.126412
	1435	2.81455	0.970151	0.128157
	1436	2.81522	0.957588	0.131971
	1437	2.81454	0.946978	0.137048
	1438	2.81301	0.937422	0.143052
	1439	2.81089	0.928454	0.15016
	1440	2.80856	0.923803	0.156028
	1441	2.80629	0.9255	0.158608
	1442	2.80368	0.932426	0.158256
	1443	2.80066	0.943399	0.156322
	1444	2.79804	0.956863	0.153844
	1445	2.79627	0.971658	0.150531
	1446	2.79504	0.986598	0.145954
	1447	2.79374	1.00086	0.140573
	1448	2.7918	1.01413	0.135458
	1449	2.78912	1.02549	0.131143
	1450	2.78578	1.03527	0.126903
	1451	2.78175	1.04562	0.121989
	1452	2.77743	1.05797	0.116419
	1453	2.77276	1.07235	0.110227
	1454	2.76725	1.08779	0.103601
	1455	2.76085	1.10248	0.097462
	1456	2.754	1.11576	0.0923528
	1457	2.74685	1.12825	0.0878202
	1458	2.73937	1.14049	0.0834955
	1459	2.73183	1.1519	0.0796624
	1460	2.72438	1.16162	0.0767035
	1461	2.71668	1.17011	0.0744163
	1462	2.7085	1.1776	0.0723476
	1463	2.70019	1.18392	0.0700792
	1464	2.69224	1.18985	0.0675468
	1465	2.68521	1.19618	0.0652292
	1466	2.67993	1.20222	0.063627
	1467	2.67665	1.20665	0.0627963
	1468	2.67473	1.20897	0.0624141
	1469	2.67355	1.20936	0.0621637
	1470	2.67281	1.20871	0.0618906
	1471	2.67175	1.20804	0.0617276
	1472	2.6696	1.20753	0.0620518
	1473	2.6669	1.20692	0.062949
	1474	2.66496	1.20651	0.0639186
	1475	2.66426	1.2069	0.064535
	1476	2.66438	1.20815	0.0649503
	1477	2.66478	1.2096	0.0654642
	1478	2.66521	1.21055	0.0661499
	1479	2.66566	1.21069	0.0668221
	1480	2.666	1.21003	0.0670701
	1481	2.66637	1.20891	0.0668459
	1482	2.66703	1.20769	0.0665319
	1483	2.66765	1.20644	0.0662883
	1484	2.66748	1.20483	0.0661512
	1485	2.66615	1.20219	0.0661398
	1486	2.66425	1.19877	0.0661296
	1487	2.66277	1.19522	0.0660823
	1488	2.66197	1.19142	0.0660922
	1489	2.66181	1.18736	0.0662397
	1490	2.66263	1.18356	0.0666837
	1491	2.66467	1.18077	0.0674156
	1492	2.66771	1.1791	0.068197
	1493	2.67155	1.17791	0.0688835
	1494	2.67603	1.17662	0.0695693
	1495	2.68092	1.17512	0.0705556
	1496	2.686	1.17336	0.0721904
	1497	2.69113	1.17099	0.0747094
	1498	2.69681	1.16774	0.0778755
	1499	2.70393	1.16396	0.0811472
	1500	2.71268	1.15942	0.0845286
	1501	2.72201	1.1535	0.0878284
	1502	2.73037	1.14604	0.0904413
	1503	2.73713	1.13652	0.0925799
	1504	2.74244	1.12491	0.0948257
	1505	2.74647	1.11176	0.0979086
	1506	2.74885	1.09792	0.102526
	1507	2.74893	1.08542	0.108226
	1508	2.74588	1.07654	0.113824
	1509	2.73905	1.07358	0.118658
	1510	2.72944	1.07781	0.122561
	1511	2.71854	1.08834	0.125131
	1512	2.70583	1.10369	0.126032
	1513	2.68983	1.12341	0.125584
	1514	2.67046	1.14883	0.124171
	1515	2.64879	1.18121	0.121712
	1516	2.62573	1.21936	0.118351
	1517	2.60204	1.26038	0.114125
	1518	2.57805	1.30265	0.108703
	1519	2.55402	1.34474	0.102479
	1520	2.53098	1.38533	0.0965719
	1521	2.509	1.42479	0.0914456
	1522	2.48847	1.4616	0.0869934
	1523	2.47026	1.49434	0.0828833
	1524	2.45491	1.5226	0.0788704
	1525	2.4437	1.54474	0.0752445
	1526	2.43646	1.56054	0.0722012
	1527	2.43175	1.57164	0.0698319
	1528	2.42879	1.5787	0.0681745
	1529	2.70494	1.19408	0.102328
	1530	2.73237	1.16062	0.104446
	1531	2.7558	1.12458	0.106509
	1532	2.77306	1.09057	0.107764
	1533	2.78511	1.06094	0.110306
	1534	2.79389	1.03742	0.113722
	1535	2.80089	1.01949	0.115753
	1536	2.80648	1.00405	0.116311
	1537	2.81028	0.989867	0.117255
	1538	2.81193	0.977719	0.120054
	1539	2.81188	0.967878	0.124258
	1540	2.81085	0.959202	0.129373
	1541	2.80927	0.950589	0.135771
	1542	2.8074	0.944589	0.141955
	1543	2.80517	0.943667	0.145774
	1544	2.80232	0.947697	0.146874
	1545	2.79905	0.956458	0.146179
	1546	2.79594	0.969427	0.144635
	1547	2.7935	0.984804	0.142087
	1548	2.79167	1.00001	0.138194
	1549	2.78991	1.01397	0.133407
	1550	2.78772	1.02613	0.12884
	1551	2.78501	1.03585	0.125111
	1552	2.78159	1.04428	0.121409
	1553	2.77739	1.05333	0.117018
	1554	2.77293	1.06399	0.112055
	1555	2.76834	1.07638	0.106473
	1556	2.76322	1.08954	0.100366
	1557	2.75733	1.10201	0.0944936
	1558	2.75092	1.11367	0.0895359
	1559	2.74419	1.1252	0.085349
	1560	2.73696	1.13686	0.0814428
	1561	2.72953	1.14779	0.0777756
	1562	2.72222	1.15692	0.0746428
	1563	2.71472	1.16465	0.0719686
	1564	2.70686	1.17153	0.069525
	1565	2.69903	1.17773	0.067078
	1566	2.69165	1.18382	0.0645558
	1567	2.68513	1.19008	0.0623418
	1568	2.6801	1.19582	0.0608869
	1569	2.67683	1.2001	0.0601925
	1570	2.67488	1.20239	0.0599453
	1571	2.67351	1.20297	0.0599051
	1572	2.67239	1.20285	0.0599432
	1573	2.67105	1.20288	0.060099
	1574	2.66889	1.20303	0.0606902
	1575	2.66625	1.20284	0.0617865
	1576	2.6643	1.2025	0.0628606
	1577	2.66343	1.20298	0.0635352
	1578	2.66314	1.20479	0.0639637
	1579	2.66301	1.20688	0.06443
	1580	2.66306	1.20778	0.0650518
	1581	2.66325	1.20729	0.0657079
	1582	2.66338	1.20616	0.0660226
	1583	2.66366	1.205	0.0658747
	1584	2.66452	1.20373	0.065642
	1585	2.66567	1.20198	0.0655487
	1586	2.6662	1.19938	0.0656429
	1587	2.66553	1.19581	0.0659028
	1588	2.66431	1.19202	0.0661195
	1589	2.66352	1.18833	0.0661874
	1590	2.66322	1.18439	0.0661408
	1591	2.66329	1.1804	0.0661063
	1592	2.66423	1.17697	0.0663247
	1593	2.66642	1.1744	0.0668651
	1594	2.66981	1.17257	0.0675146
	1595	2.67399	1.17118	0.0680131
	1596	2.67856	1.16994	0.0683803
	1597	2.68345	1.1688	0.0689813
	1598	2.68863	1.16769	0.0702498
	1599	2.69402	1.16595	0.0724385
	1600	2.70011	1.16293	0.0753153
	1601	2.7076	1.15917	0.0783311
	1602	2.71637	1.15497	0.0815095
	1603	2.72517	1.14984	0.084828
	1604	2.73275	1.14367	0.0876216
	1605	2.73883	1.13566	0.0898464
	1606	2.74361	1.12548	0.0920471
	1607	2.74716	1.11408	0.0948306
	1608	2.74921	1.10252	0.0987029
	1609	2.74934	1.09181	0.103545
	1610	2.74692	1.0828	0.108838
	1611	2.74136	1.07745	0.114029
	1612	2.73325	1.07818	0.118583
	1613	2.72358	1.08583	0.121763
	1614	2.71175	1.09976	0.123122
	1615	2.69675	1.11919	0.122922
	1616	2.67849	1.14512	0.121548
	1617	2.65775	1.17814	0.119013
	1618	2.63531	1.21634	0.115584
	1619	2.61182	1.25705	0.111647
	1620	2.58763	1.29903	0.107302
	1621	2.5633	1.34069	0.102655
	1622	2.53987	1.38106	0.0980032
	1623	2.51729	1.42114	0.0934486
	1624	2.4965	1.45916	0.0890484
	1625	2.47897	1.49257	0.0847432
	1626	2.46435	1.52153	0.0803078
	1627	2.45283	1.5455	0.0760823
	1628	2.44466	1.56352	0.0725772
	1629	2.43888	1.57637	0.0698489
	1630	2.43442	1.58489	0.0677542
	1631	2.43125	1.58964	0.0658414
	1632	2.67837	1.20469	0.100425
	1633	2.70828	1.1728	0.0995484
	1634	2.73475	1.13961	0.0997055
	1635	2.75461	1.10894	0.100312
	1636	2.76887	1.08256	0.102289
	1637	2.77999	1.06078	0.105124
	1638	2.7896	1.04251	0.107077
	1639	2.79784	1.02545	0.107862
	1640	2.804	1.00958	0.108667
	1641	2.80745	0.99634	0.110749
	1642	2.80863	0.98577	0.114193
	1643	2.80846	0.976862	0.118702
	1644	2.80757	0.968687	0.124388
	1645	2.80624	0.962521	0.130312
	1646	2.80414	0.960406	0.134567
	1647	2.80114	0.962757	0.136504
	1648	2.79766	0.970007	0.136621
	1649	2.79417	0.98209	0.135665
	1650	2.79124	0.996995	0.133641
	1651	2.78888	1.01194	0.130287
	1652	2.78643	1.02574	0.12608
	1653	2.78363	1.03763	0.122046
	1654	2.78066	1.04695	0.118754
	1655	2.77719	1.05463	0.11564
	1656	2.77299	1.06215	0.112078
	1657	2.76848	1.07087	0.107871
	1658	2.76379	1.08145	0.102845
	1659	2.7586	1.09292	0.0972047
	1660	2.75274	1.10381	0.091688
	1661	2.74653	1.11391	0.0869747
	1662	2.74005	1.12392	0.0830601
	1663	2.7329	1.1344	0.0794478
	1664	2.72539	1.14439	0.0759794
	1665	2.71803	1.15251	0.072793
	1666	2.71067	1.15918	0.0698564
	1667	2.70327	1.1652	0.0671453
	1668	2.69621	1.17108	0.0645635
	1669	2.68968	1.17746	0.0620175
	1670	2.68392	1.18411	0.059819
	1671	2.67927	1.18997	0.0584076
	1672	2.67593	1.19434	0.0577359
	1673	2.67375	1.19702	0.0575018
	1674	2.67206	1.19829	0.0575814
	1675	2.67049	1.19873	0.0578938
	1676	2.6688	1.19901	0.058414
	1677	2.66669	1.19945	0.0593347
	1678	2.6643	1.19975	0.0606292
	1679	2.66248	1.19991	0.0617709
	1680	2.6615	1.2008	0.0624472
	1681	2.66097	1.20296	0.062824
	1682	2.6606	1.20534	0.0632035
	1683	2.66046	1.20624	0.0637491
	1684	2.66049	1.2055	0.0643612
	1685	2.6605	1.2041	0.0646883
	1686	2.66083	1.20264	0.0646357
	1687	2.66189	1.20094	0.0645824
	1688	2.66338	1.19869	0.0647062
	1689	2.66439	1.19542	0.0650131
	1690	2.6644	1.19123	0.0654703
	1691	2.6639	1.18715	0.0658855
	1692	2.66371	1.18335	0.066126
	1693	2.6638	1.17935	0.066147
	1694	2.66404	1.17536	0.0660711
	1695	2.66505	1.17191	0.0661584
	1696	2.66722	1.16918	0.0665035
	1697	2.67059	1.16715	0.0669463
	1698	2.67492	1.16579	0.0672421
	1699	2.67983	1.165	0.0673878
	1700	2.68522	1.16465	0.0677236
	1701	2.69091	1.16443	0.0686598
	1702	2.69674	1.16347	0.070461
	1703	2.70338	1.16096	0.0730215
	1704	2.71136	1.15734	0.0758205
	1705	2.72007	1.15346	0.0787206
	1706	2.72823	1.14929	0.0818503
	1707	2.735	1.14439	0.0847264
	1708	2.74044	1.13755	0.0871038
	1709	2.74466	1.12824	0.0894498
	1710	2.74758	1.11762	0.0922228
	1711	2.74908	1.10694	0.0956114
	1712	2.74902	1.09698	0.0995663
	1713	2.74709	1.08778	0.104117
	1714	2.74288	1.08059	0.109171
	1715	2.73638	1.07855	0.114057
	1716	2.7278	1.08405	0.117645
	1717	2.7167	1.09712	0.119412
	1718	2.7026	1.1167	0.119574
	1719	2.68533	1.1432	0.11842
	1720	2.66554	1.1762	0.116162
	1721	2.64423	1.21273	0.113308
	1722	2.62172	1.2509	0.110423
	1723	2.59795	1.29105	0.107583
	1724	2.57383	1.33173	0.104467
	1725	2.5505	1.37168	0.10093
	1726	2.52789	1.41175	0.0969709
	1727	2.50718	1.45026	0.0926783
	1728	2.48998	1.48428	0.0880504
	1729	2.47559	1.51423	0.0829358
	1730	2.46345	1.54028	0.0779035
	1731	2.45407	1.56083	0.0738263
	1732	2.44724	1.57591	0.0707186
	1733	2.44201	1.58641	0.0682407
	1734	2.43861	1.59281	0.0659393
	1735	2.628	1.24135	0.103765
	1736	2.65486	1.2178	0.099749
	1737	2.68497	1.18868	0.0969878
	1738	2.71337	1.15795	0.0953577
	1739	2.73623	1.12927	0.0946829
	1740	2.75289	1.10476	0.0956069
	1741	2.76545	1.0839	0.0978779
	1742	2.77622	1.06499	0.0999561
	1743	2.78624	1.04618	0.101142
	1744	2.79489	1.02817	0.10206
	1745	2.80088	1.01304	0.1036
	1746	2.80406	1.00132	0.10614
	1747	2.80525	0.992275	0.109797
	1748	2.80531	0.984983	0.114529
	1749	2.80459	0.979542	0.119727
	1750	2.80283	0.977057	0.123946
	1751	2.79997	0.978253	0.126417
	1752	2.79646	0.984116	0.12726
	1753	2.79282	0.994721	0.12688
	1754	2.78957	1.00822	0.125302
	1755	2.78662	1.02235	0.122386
	1756	2.78337	1.03574	0.118641
	1757	2.77986	1.04765	0.115018
	1758	2.77646	1.05757	0.112026
	1759	2.77283	1.06549	0.109459
	1760	2.76865	1.07231	0.106713
	1761	2.76411	1.07966	0.103194
	1762	2.7592	1.08847	0.0987087
	1763	2.75364	1.09794	0.0936748
	1764	2.74748	1.10714	0.0887981
	1765	2.74124	1.11585	0.0845265
	1766	2.73482	1.12436	0.0807941
	1767	2.72764	1.13329	0.0773021
	1768	2.71995	1.14184	0.0740664
	1769	2.7123	1.14885	0.071056
	1770	2.70493	1.15475	0.0681552
	1771	2.69805	1.16041	0.0653879
	1772	2.6918	1.16632	0.062678
	1773	2.68618	1.17289	0.0599766
	1774	2.68138	1.17957	0.0576544
	1775	2.67737	1.18527	0.0562202
	1776	2.67412	1.18969	0.0555871
	1777	2.67168	1.19297	0.0553483
	1778	2.6696	1.19512	0.0554172
	1779	2.66756	1.19616	0.0558344
	1780	2.66545	1.19666	0.0566439
	1781	2.66329	1.19734	0.0579039
	1782	2.66123	1.19806	0.0594004
	1783	2.65973	1.19865	0.0606118
	1784	2.6588	1.19978	0.0613089
	1785	2.65824	1.20181	0.0616731
	1786	2.65795	1.20383	0.0620446
	1787	2.65794	1.20458	0.0626151
	1788	2.65803	1.20389	0.063228
	1789	2.6581	1.20256	0.0635453
	1790	2.65856	1.20096	0.0635567
	1791	2.65978	1.19887	0.0636406
	1792	2.66149	1.19616	0.0639549
	1793	2.66279	1.19251	0.0644512
	1794	2.66327	1.18807	0.0650404
	1795	2.66333	1.18366	0.0655473
	1796	2.6635	1.17945	0.0658986
	1797	2.66374	1.1753	0.0660639
	1798	2.66405	1.17146	0.0660894
	1799	2.66506	1.1681	0.0661337
	1800	2.66717	1.16529	0.0662622
	1801	2.67042	1.16314	0.0664007
	1802	2.67479	1.16187	0.0664378
	1803	2.68005	1.16156	0.0664044
	1804	2.68614	1.16188	0.0665229
	1805	2.69272	1.16219	0.0671199
	1806	2.69928	1.16179	0.068459
	1807	2.7063	1.16014	0.0705667
	1808	2.71432	1.15732	0.073109
	1809	2.72256	1.15412	0.0758006
	1810	2.72998	1.15099	0.0786836
	1811	2.73621	1.14732	0.0814693
	1812	2.74136	1.14148	0.0839529
	1813	2.74524	1.13271	0.0865123
	1814	2.74764	1.12206	0.0894297
	1815	2.74858	1.11091	0.0926609
	1816	2.74819	1.10022	0.0961963
	1817	2.74662	1.09021	0.100257
	1818	2.74365	1.08209	0.104898
	1819	2.73855	1.07909	0.109486
	1820	2.73077	1.08401	0.112947
	1821	2.72007	1.09709	0.114908
	1822	2.70663	1.11645	0.115568
	1823	2.69027	1.14178	0.115083
	1824	2.67152	1.17267	0.113673
	1825	2.65177	1.20608	0.111895
	1826	2.6312	1.24059	0.110338
	1827	2.60891	1.27786	0.108886
	1828	2.58545	1.31725	0.106883
	1829	2.56224	1.35682	0.104142
	1830	2.53968	1.3967	0.100845
	1831	2.51887	1.43567	0.0969889
	1832	2.50148	1.47087	0.0922748
	1833	2.48709	1.50214	0.0865223
	1834	2.47466	1.52971	0.0806115
	1835	2.46446	1.55204	0.0758267
	1836	2.45688	1.56923	0.0722412
	1837	2.4517	1.58217	0.0693738
	1838	2.44922	1.59056	0.0667878
	1839	2.44941	1.59456	0.0644118
	1840	2.58999	1.26486	0.107211
	1841	2.61031	1.25118	0.102925
	1842	2.63535	1.23005	0.0990723
	1843	2.66324	1.20411	0.0956141
	1844	2.69158	1.17574	0.0928021
	1845	2.71713	1.14798	0.091048
	1846	2.73677	1.12397	0.0911387
	1847	2.75095	1.10345	0.0928949
	1848	2.76234	1.08444	0.0947901
	1849	2.77303	1.06487	0.0959984
	1850	2.78325	1.04513	0.0969299
	1851	2.79174	1.02789	0.0980768
	1852	2.79749	1.01505	0.0996591
	1853	2.8007	1.0064	0.101961
	1854	2.80211	1.00053	0.105194
	1855	2.8022	0.996422	0.109226
	1856	2.80098	0.99405	0.113248
	1857	2.79853	0.994286	0.116356
	1858	2.7952	0.998613	0.118106
	1859	2.79154	1.00753	0.118315
	1860	2.78793	1.01957	0.116972
	1861	2.7843	1.03255	0.114321
	1862	2.78034	1.04505	0.110963
	1863	2.77623	1.05667	0.107767
	1864	2.77228	1.0672	0.105212
	1865	2.76831	1.07613	0.10313
	1866	2.76403	1.08371	0.100811
	1867	2.75937	1.09064	0.0977868
	1868	2.75409	1.09755	0.0940701
	1869	2.748	1.10454	0.0899948
	1870	2.74142	1.11169	0.0859381
	1871	2.73495	1.11901	0.0820964
	1872	2.72846	1.12613	0.0784696
	1873	2.72135	1.13305	0.0750986
	1874	2.71368	1.13965	0.0721817
	1875	2.70601	1.14581	0.0695298
	1876	2.69893	1.15175	0.0668872
	1877	2.69263	1.1579	0.0641735
	1878	2.68698	1.16446	0.0612861
	1879	2.68199	1.17107	0.0583679
	1880	2.67793	1.177	0.0559333
	1881	2.6745	1.18181	0.0544804
	1882	2.67136	1.18579	0.0538843
	1883	2.66859	1.18933	0.053681
	1884	2.66609	1.19222	0.0537327
	1885	2.66359	1.19407	0.0541554
	1886	2.66111	1.1952	0.0551328
	1887	2.65898	1.19629	0.0566541
	1888	2.65749	1.19729	0.0583102
	1889	2.6566	1.1979	0.0596059
	1890	2.65596	1.19873	0.0604064
	1891	2.65549	1.20009	0.0608458
	1892	2.65542	1.20143	0.0612387
	1893	2.65577	1.20201	0.0617941
	1894	2.65608	1.20163	0.0623495
	1895	2.65624	1.2006	0.0626389
	1896	2.65675	1.19906	0.0626961
	1897	2.65799	1.1967	0.0628382
	1898	2.65972	1.19354	0.0632537
	1899	2.66119	1.18973	0.0638876
	1900	2.66201	1.18546	0.0645658
	1901	2.66248	1.18116	0.0650741
	1902	2.66281	1.17677	0.0654421
	1903	2.66291	1.17238	0.0657725
	1904	2.66312	1.16842	0.0660015
	1905	2.66428	1.16508	0.0660936
	1906	2.6666	1.16237	0.0660462
	1907	2.66994	1.16043	0.0658644
	1908	2.67427	1.1595	0.0655961
	1909	2.67968	1.15962	0.0653359
	1910	2.68629	1.1602	0.0651871
	1911	2.69362	1.16051	0.0654036
	1912	2.70078	1.16033	0.0662204
	1913	2.70787	1.15958	0.0677065
	1914	2.71543	1.15806	0.069812
	1915	2.72287	1.15599	0.0723331
	1916	2.72954	1.15392	0.0750593
	1917	2.73553	1.15129	0.0776835
	1918	2.74076	1.1464	0.0801636
	1919	2.74463	1.13834	0.0828813
	1920	2.74683	1.12762	0.0860034
	1921	2.74754	1.11535	0.0893231
	1922	2.74704	1.1029	0.0928463
	1923	2.74577	1.09166	0.0967803
	1924	2.74368	1.08326	0.101101
	1925	2.73962	1.0801	0.105291
	1926	2.73243	1.08483	0.108604
	1927	2.72199	1.0977	0.110911
	1928	2.7092	1.11561	0.112322
	1929	2.69412	1.13749	0.112777
	1930	2.67672	1.16433	0.112333
	1931	2.65841	1.1944	0.111487
	1932	2.63988	1.22584	0.110919
	1933	2.61994	1.25992	0.110556
	1934	2.59797	1.29729	0.109482
	1935	2.57486	1.33669	0.107369
	1936	2.55188	1.3774	0.104593
	1937	2.53076	1.41769	0.101196
	1938	2.51308	1.4547	0.0966107
	1939	2.49866	1.4875	0.0904864
	1940	2.48643	1.51588	0.0838332
	1941	2.47619	1.53889	0.0782834
	1942	2.46837	1.55767	0.0741972
	1943	2.46334	1.57334	0.0710808
	1944	2.46137	1.58428	0.0684404
	1945	2.46184	1.58957	0.0660849
	1946	2.46291	1.59073	0.0641072
	1947	2.56259	1.27578	0.108532
	1948	2.57674	1.27121	0.104611
	1949	2.59642	1.25835	0.101166
	1950	2.61985	1.23887	0.0979151
	1951	2.64496	1.2157	0.0945905
	1952	2.67124	1.18994	0.0914748
	1953	2.69744	1.16327	0.0892646
	1954	2.71978	1.13916	0.0887806
	1955	2.73662	1.11839	0.0898671
	1956	2.74959	1.09945	0.0912277
	1957	2.76091	1.08024	0.0921385
	1958	2.77173	1.06014	0.0928555
	1959	2.78173	1.04152	0.0936217
	1960	2.78976	1.02754	0.0944204
	1961	2.79512	1.01916	0.0953163
	1962	2.79803	1.01488	0.0967123
	1963	2.79902	1.01274	0.0991014
	1964	2.79837	1.01148	0.102416
	1965	2.7963	1.01165	0.105906
	1966	2.7932	1.01491	0.108534
	1967	2.78955	1.02234	0.109355
	1968	2.78555	1.03316	0.108205
	1969	2.78125	1.04502	0.105811
	1970	2.77669	1.05635	0.103077
	1971	2.77203	1.06715	0.100667
	1972	2.76748	1.07769	0.0987456
	1973	2.76304	1.08751	0.0969311
	1974	2.75855	1.09618	0.0946769
	1975	2.75371	1.10303	0.0920217
	1976	2.748	1.10821	0.0892815
	1977	2.74133	1.11286	0.0864012
	1978	2.73433	1.11796	0.0832066
	1979	2.72757	1.12369	0.0797594
	1980	2.72087	1.12906	0.0762989
	1981	2.7139	1.13346	0.0731882
	1982	2.70669	1.13775	0.0706525
	1983	2.69954	1.14312	0.0683971
	1984	2.693	1.14971	0.0660425
	1985	2.6872	1.15696	0.0633878
	1986	2.68199	1.16439	0.0603417
	1987	2.67736	1.17104	0.0572403
	1988	2.67357	1.17602	0.0547536
	1989	2.67037	1.17961	0.0532802
	1990	2.6673	1.18275	0.0526593
	1991	2.66435	1.18599	0.0525371
	1992	2.66151	1.1892	0.0526973
	1993	2.65873	1.19183	0.0531937
	1994	2.6562	1.1937	0.0542904
	1995	2.65438	1.19511	0.0559797
	1996	2.65357	1.19611	0.0577427
	1997	2.65345	1.19659	0.0590845
[truncated: 8,496 more rows]

## Sheet: Figure6
	Figure6c							Figure6d							Figure6e							Figure6h							Figure6i							Figure6j
	Frequency of each angle group of division plane from cells at the SAM of Ler and the global della mutant (%)							Frequency of each angle group of division plane from cells at the IPR of Ler and the global della mutant (%)							Frequency of each angle group of division plane from cells at the non-IPR of Ler and the global della mutant (%)							Frequency of each angle group of division plane from cells at the SAM of Col and pCUC2::gai-1-VENUS (%)							Frequency of each angle group of division plane from cells at the IPR of Col and pCUC2::gai-1-VENUS (%)							Frequency of each angle group of division plane from cells at the Non-IPR of Col and pCUC2::gai-1-VENUS (%)
	Angle	Ler	global della						Ler	global della						Ler	global della						Col	pCUC2::gai-1-VENUS						Col	pCUC2::gai-1-VENUS						Col	pCUC2::gai-1-VENUS
	0-10	5.63636	3.314					0-10	3.92157	0.890208					0-10	6.29723	4.25287					0-10	4.16667	4.9505					0-10	1.22699	3.84615					0-10	5.90278	5.33333
	10-20	5.27273	4.3082					10-20	0.653595	2.07715					10-20	7.0529	5.17241					10-20	3.67647	3.9604					10-20	1.84049	1.92308					10-20	4.51389	4.66667
	20-30	6.36364	4.72245					20-30	3.26797	1.48368					20-30	7.55668	5.97701					20-30	2.69608	3.46535					20-30	2.45399	1.92308					20-30	2.77778	4
	30-40	7.45455	4.971					30-40	2.61438	1.18694					30-40	9.3199	6.43678					30-40	8.82353	2.47525					30-40	4.29448	1.92308					30-40	10.7639	2.66667
	40-50	8.36364	6.21375					40-50	3.26797	2.37389					40-50	10.3275	7.70115					40-50	8.08824	9.40594					40-50	6.13497	13.4615					40-50	8.68056	8
	50-60	7.81818	6.9594					50-60	5.22876	3.85757					50-60	8.81612	8.16092					50-60	10.5392	12.3762					50-60	7.97546	7.69231					50-60	12.8472	14
	60-70	14.3636	11.0191					60-70	15.6863	11.8694					60-70	13.8539	10.6897					60-70	15.9314	13.8614					60-70	15.9509	7.69231					60-70	16.6667	16
	70-80	20.1818	23.778					70-80	27.451	29.0801					70-80	17.3804	21.7241					70-80	22.549	19.3069					70-80	30.6748	30.7692					70-80	19.0972	15.3333
	80-90	24.5455	34.7142					80-90	37.9085	47.181					80-90	19.3955	29.8851					80-90	23.5294	30.198					80-90	29.4479	30.7692					80-90	18.75	30
	Raw anlge data from cells at the SAM of Ler and the global della mutant (°)							Raw anlge data from cells at the IPR of Ler and the global della mutant (°)							Raw anlge data from cells at the Non-IPR of Ler and the global della mutant (°)							Raw anlge data from cells at the SAM of Col and pCUC2::gai-1-VENUS (°)							Raw anlge data from cells at the IPR of Col and pCUC2::gai-1-VENUS (°)							Raw anlge data from cells at the Non-IPR of Col and pCUC2::gai-1-VENUS (°)
	N°	Ler	global della					N°	Ler	global della					N°	Ler	global della					N°	Col	pCUC2::gai-1-VENUS					N°	Col	pCUC2::gai-1-VENUS					N°	Col	pCUC2::gai-1-VENUS
	1	77.706	72.78					1	83.904	40.648					1	77.706	72.78					1	62.26	73.781					1	62.26	73.781					1	1.37	69.931
	2	60.113	82.236					2	66.035	78.439					2	60.113	82.236					2	72.577	25.122					2	72.577	25.122					2	8.301	86.564
	3	78.731	74.204					3	78.842	76.364					3	78.731	74.204					3	89.631	78.281					3	89.631	78.281					3	56.409	52.164
	4	50.903	75.029					4	87.724	89.389					4	50.903	75.029					4	75.671	84.271					4	75.671	84.271					4	58.11	65.8
	5	72.645	80.953					5	44.491	76.059					5	72.645	80.953					5	28.257	76.606					5	28.257	76.606					5	76.638	67.876
	6	70.489	72.483					6	85.884	85.577					6	70.489	72.483					6	83.303	45.678					6	83.303	45.678					6	51.884	78.709
	7	8.954	63.226					7	51.427	24.765					7	8.954	63.226					7	74.926	61.584					7	74.926	61.584					7	10.251	82.739
	8	35.181	79.486					8	74.025	60.239					8	35.181	79.486					8	73.972	72.506					8	73.972	72.506					8	87.059	84.319
	9	66.224	66.239					9	75.84	68.735					9	66.224	66.239					9	80.801	82.861					9	80.801	82.861					9	71.366	53.523
	10	26.826	48.673					10	89.146	70.812					10	26.826	48.673					10	89.294	73.656					10	89.294	73.656					10	58.353	36.18
	11	2.152	82.649					11	73.767	76.115					11	2.152	82.649					11	80.08	83.4					11	80.08	83.4					11	52.514	81.369
	12	29.484	83.081					12	58.085	85.004					12	29.484	83.081					12	47.793	82.68					12	47.793	82.68					12	46.044	32.019
	13	65.253	64.407					13	67.433	69.131					13	65.253	64.407					13	73.771	67.434					13	73.771	67.434					13	27.445	65.048
	14	1.183	42.742					14	89.063	68.001					14	1.183	42.742					14	87.156	73.508					14	87.156	73.508					14	79.254	79.441
	15	53.226	38.305					15	7.718	76.5					15	53.226	38.305					15	69.776	83.286					15	69.776	83.286					15	44.473	87.654
	16	42.479	12.959					16	64.357	78.689					16	42.479	12.959					16	75.458	83.073					16	75.458	83.073					16	85.482	63.07
	17	86.708	73.6					17	59.213	81.942					17	86.708	73.6					17	57.104	89.801					17	57.104	89.801					17	72.192	29.474
	18	80.926	67.13					18	66.565	87.635					18	80.926	67.13					18	71.777	13.435					18	71.777	13.435					18	83.78	80.519
	19	62.724	87.261					19	73.839	89.864					19	62.724	87.261					19	78.64	58.477					19	78.64	58.477					19	14.36	86.835
	20	18.666	54.512					20	87.782	81.371					20	18.666	54.512					20	86.004	71.944					20	86.004	71.944					20	17.839	81.134
	21	66.346	75.921					21	74.766	65.192					21	66.346	75.921					21	59.315	41.561					21	59.315	41.561					21	15.351	7.255
	22	72.92	89.48					22	3.82	10.226					22	72.92	89.48					22	71.728	83.617					22	71.728	83.617					22	33.839	89.499
	23	55.607	87.736					23	85.137	13.744					23	55.607	87.736					23	87.203	74.862					23	87.203	74.862					23	6.742	86.225
	24	83.248	80.419					24	72.463	18.945					24	83.248	80.419					24	89.539	73.682					24	89.539	73.682					24	55.777	76.7
	25	57.108	83.851					25	87.708	4.538					25	57.108	83.851					25	67.93	87.768					25	67.93	87.768					25	61.542	77.753
	26	66.011	75.807					26	84.956	84.807					26	66.011	75.807					26	64.756	80.854					26	64.756	80.854					26	63.969	81.307
	27	30.014	84.94					27	89.527	25.024					27	30.014	84.94					27	73.082	87.302					27	73.082	87.302					27	52.024	82.484
	28	87.468	42.919					28	71.93	64.655					28	87.468	42.919					28	54.829	82.644					28	54.829	82.644					28	52.892	24.482
	29	7.796	88.84					29	79.636	68.67					29	7.796	88.84					29	70.789	69.693					29	70.789	69.693					29	37.567	88.259
	30	67.079	75.752					30	84.696	53.955					30	67.079	75.752					30	71.406	48.593					30	71.406	48.593					30	29.24	56.271
	31	35.483	73.625					31	70.611	84.284					31	35.483	73.625					31	88.724	42.912					31	88.724	42.912					31	69.11	44.021
	32	51.686	85.736					32	7.775	33.316					32	51.686	85.736					32	84.446	8.432					32	84.446	8.432					32	64.43	64.069
	33	82.963	54.736					33	55.185	77.06					33	82.963	54.736					33	72.142	38.912					33	72.142	38.912					33	76.53	57.78
	34	39.653	74.713					34	75.898	88.066					34	39.653	74.713					34	46.361	83.118					34	46.361	83.118					34	71.906	59.449
	35	34.758	9.286					35	83.233	79.88					35	34.758	9.286					35	54.176	54.354					35	54.176	54.354					35	31.922	0.869
	36	3.396	79.77					36	82.983	14.236					36	3.396	79.77					36	78.246	48.644					36	78.246	48.644					36	82.849	70.188
	37	72.671	85.659					37	82.067	85.524					37	72.671	85.659					37	64.656	68.454					37	64.656	68.454					37	73.15	88.342
	38	77.845	54.176					38	88.685	3.671					38	77.845	54.176					38	77.82	73.112					38	77.82	73.112					38	81.149	62.553
	39	65.859	35.929					39	82.798	49.988					39	65.859	35.929					39	86.855	87.702					39	86.855	87.702					39	78.372	52.44
	40	6.038	85.162					40	72.575	11.471					40	6.038	85.162					40	82.734	83.12					40	82.734	83.12					40	38.318	76.764
	41	66.316	56.603					41	67.312	84.243					41	66.316	56.603					41	71.133	9.226					41	71.133	9.226					41	51.426	81.761
	42	70.029	89.041					42	57.07	63.407					42	70.029	89.041					42	87.651	74.643					42	87.651	74.643					42	50.919	45.025
	43	36.221	88.51					43	38.172	79.703					43	36.221	88.51					43	77.841	59.388					43	77.841	59.388					43	4.574	83.257
	44	87.482	72.694					44	77.845	40.69					44	87.482	72.694					44	31.656	83.544					44	31.656	83.544					44	53.336	89.293
	45	23.806	80.132					45	85.009	70.55					45	23.806	80.132					45	82.874	75.035					45	82.874	75.035					45	73.28	43.558
	46	52.334	76.366					46	81.135	73.211					46	52.334	76.366					46	84.251	41.62					46	84.251	41.62					46	89.294	81.917
	47	67.001	20.142					47	67.116	81.428					47	67.001	20.142					47	80.166	58.538					47	80.166	58.538					47	81.88	29.078
	48	47.33	87.819					48	73.774	74.692					48	47.33	87.819					48	87.965	75.301					48	87.965	75.301					48	83.239	29.364
	49	57.208	78.296					49	48.328	30.577					49	57.208	78.296					49	79.664	43.85					49	79.664	43.85					49	65.787	70.269
	50	86.762	54.948					50	21.19	89.735					50	86.762	54.948					50	71.449	76.109					50	71.449	76.109					50	75.417	80.397
	51	79.526	31.312					51	87.744	85.345					51	79.526	31.312					51	72.297	76.697					51	72.297	76.697					51	19.985	55.081
	52	22.118	86.114					52	67.318	80.353					52	22.118	86.114					52	81.568	75.62					52	81.568	75.62					52	76.396	65.489
	53	41.575	26.387					53	88.499	82.121					53	41.575	26.387					53	48.362	69.931					53	48.362						53	85.487	59.929
	54	35.79	87.872					54	84.543	19.431					54	35.79	87.872					54	27.448	86.564					54	27.448						54	79.42	68.165
	55	56.095	21.179					55	81.975	79.72					55	56.095	21.179					55	59.757	52.164					55	59.757						55	41.847	57.091
	56	73.642	88.88					56	71.028	55.183					56	73.642	88.88					56	59.65	65.8					56	59.65						56	81.989	88.905
	57	21.329	29.094					57	61.891	81.036					57	21.329	29.094					57	75.136	67.876					57	75.136						57	84.978	19.286
	58	23.28	84.156					58	70.019	75.096					58	23.28	84.156					58	80.018	78.709					58	80.018						58	89.98	84.781
	59	83.904	13.164					59	89.539	88.675					59	46.388	13.164					59	86.313	82.739					59	86.313						59	77.349	60.574
	60	66.035	88.92					60	89.122	73.437					60	50.239	88.92					60	72.965	84.319					60	72.965						60	68.128	25.161
	61	78.842	57.707					61	72.88	81.946					61	69.123	57.707					61	69.737	53.523					61	69.737						61	46.557	65.796
	62	87.724	68.248					62	80.658	74.627					62	30.11	68.248					62	87.647	36.18					62	87.647						62	39.609	83.923
	63	44.491	89.698					63	64.041	72.665					63	27.972	89.698					63	80.824	81.369					63	80.824						63	65.328	75.391
	64	85.884	36.363					64	88.915	86.006					64	72.354	36.363					64	74.274	32.019					64	74.274						64	70.192	40.551
	65	83.233	36.793					65	84.298	63.651					65	75.913	36.793					65	71.158	65.048					65	71.158						65	42.826	72.988
	66	82.983	84.618					66	74.245	88.836					66	60.155	84.618					66	81.33	79.441					66	81.33						66	89.907	47.61
	67	82.067	69.615					67	89.968	89.484					67	87.975	69.615					67	80.168	87.654					67	80.168						67	61.129	79.348
	68	88.685	83.918					68	70.517	69.905					68	18.075	83.918					68	83.865	63.07					68	83.865						68	77.245	82.25
	69	82.798	49.746					69	87.78	87.023					69	5.44	49.746					69	60.476	29.474					69	60.476						69	5.52	89.466
	70	72.575	76.033					70	83.088	45.135					70	65.802	76.033					70	67.998	80.519					70	67.998						70	16.89	81.205
	71	67.312	82.967					71	69.676	70.198					71	12.144	82.967					71	82.998	86.835					71	82.998						71	87.705	48.736
	72	57.07	85.29					72	89.172	76.374					72	89.371	85.29					72	71.454	81.134					72	71.454						72	60.685	84.391
	73	38.172	84.575					73	66.402	86.775					73	38.077	84.575					73	84.26	7.255					73	84.26						73	76.755	55.006
	74	62.179	40.648					74	68.702	72.219					74	31.55	88.151					74	43.083	89.499					74	43.083						74	81.393	75.184
	75	73.854	78.439					75	86.707	87.217					75	84.149	78.582					75	35.208	86.225					75	35.208						75	68.131	82.99
	76	63.158	76.364					76	44.4	76.176					76	64.102	40.149					76	65.569	76.7					76	65.569						76	30.122	9.172
	77	74.912	89.389					77	86.148	74.843					77	74.139	86.947					77	89.14	77.753					77	89.14						77	74.17	10.959
	78	88.512	76.059					78	83.294	89.527					78	39.481	75.024					78	75.041	81.307					78	75.041						78	76.744	81.902
	79	46.388	85.577					79	79.272	69.411					79	74.499	33.346					79	84.05	82.484					79	84.05						79	60.001	86.071
	80	50.239	78.8					80	71.018	83.053					80	81.03	71.547					80	79.421	24.482					80	79.421						80	18.518	80.287
	81	69.123	69.508					81	74.498	78.8					81	73.006	42.615					81	45.568	88.259					81	45.568						81	54.951	57.029
	82	30.11	58.475					82	69.46	69.508					82	39.875	79.154					82	32.918	56.271					82	32.918						82	62.815	71.411
	83	27.972	79.054					83	46.849	58.475					83	43.188	81.197					83	88.17	44.021					83	88.17						83	38.773	4.109
	84	72.354	83.091					84	78.456	79.054					84	0.82	88.548					84	68.339	64.069					84	68.339						84	54.275	84.641
	85	75.913	76.838					85	62.179	83.091					85	89.568	82.152					85	76.662	57.78					85	76.662						85	88.88	59.443
	86	60.155	83.428					86	73.854	76.838					86	32.264	87.028					86	77.325	59.449					86	77.325						86	68.979	18.566
	87	87.975	68.87					87	63.158	83.428					87	79.949	78.714					87	40.828	0.869					87	40.828						87	58.403	6.98
	88	18.075	88.362					88	74.307	68.87					88	72.16	64.358					88	64.595	70.188					88	64.595						88	84.779	72.262
	89	5.44	77.459					89	77.988	88.362					89	42.138	85.467					89	83.903	88.342					89	83.903						89	34.353	70.874
	90	65.802	88.674					90	89.151	77.459					90	73.097	16.735					90	76.296	62.553					90	76.296						90	51.737	87.149
	91	12.144	87.643					91	77.082	78.981					91	64.982	89.17					91	58.109	52.44					91	58.109						91	78.991	69.255
	92	89.371	15.106					92	73.899	76.35					92	74.246	76.758					92	61.101	76.764					92	61.101						92	48.184	18.403
	93	38.077	23.825					93	28.78	70.63					93	23.684	74.167					93	77.434	81.761					93	77.434						93	23.301	85.164
	94	31.55	65.952					94	67.566	72.67					94	87.928	59.457					94	87.507	45.025					94	87.507						94	77.983	67.712
	95	84.149	87.825					95	79.884	71.846					95	85.647	62.393					95	19.682	83.257					95	19.682						95	38.672	61.738
	96	64.102	74.232					96	70.097	54.16					96	21.885	87.625					96	18.747	89.293					96	18.747						96	84.726	46.27
	97	74.139	88.101					97	87.625	65.695					97	86.252	3.592					97	76.37	43.558					97	76.37						97	58.159	39.458
	98	39.481	85.706					98	86.828	57.502					98	81.873	65.631					98	71.512	81.917					98	71.512						98	84.222	48.882
	99	74.499	88.151					99	88.961	89.895					99	17.796	87.715					99	64.69	29.078					99	64.69						99	60.647	62.259
	100	81.03	78.582					100	84.119	87.096					100	59.848	80.247					100	65.786	29.364					100	65.786						100	4.624	73.435
	101	73.006	40.149					101	51.955	65.878					101	25.727	88.715					101	60.114	70.269					101	60.114						101	81.023	9.296
	102	39.875	86.947					102	54.986	87.778					102	73.313	85.302					102	84.932	80.397					102	84.932						102	54.922	83.8
	103	43.188	75.024					103	79.604	76.316					103	83.254	60.498					103	9.049	55.081					103	9.049						103	44.382	56.159
	104	0.82	33.346					104	75.999	78.175					104	30.142	84.991					104	60.493	65.489					104	60.493						104	61.205	79.216
	105	89.568	71.547					105	80.701	87.149					105	45.009	89.327					105	80.394	59.929					105	80.394						105	85.733	82.866
	106	32.264	42.615					106	81.586	77.018					106	35.486	81.858					106	84.975	68.165					106	84.975						106	33.678	70.954
	107	79.949	79.154					107	85.035	82.751					107	19.739	43.841					107	73.189	57.091					107	73.189						107	76.268	84.619
	108	72.16	81.197					108	67.869	75.007					108	87.945	87.4					108	67.276	88.905					108	67.276						108	67.778	58.316
	109	42.138	88.548					109	67.275	89.647					109	83.872	26.784					109	53.87	19.286					109	53.87						109	87.065	71.677
	110	73.097	82.152					110	27.679	82.084					110	83.567	53.026					110	69.403	84.781					110	69.403						110	35.144	15.408
	111	64.982	87.028					111	66.487	51.258					111	62.812	84.933					111	42.724	60.574					111	42.724						111	68.81	58.453
	112	74.246	78.714					112	32.836	89.174					112	25.182	31.068					112	72.153	25.161					112	72.153						112	69.551	61.357
	113	23.684	64.358					113	87.169	81.84					113	79.35	14.009					113	75.767	65.796					113	75.767						113	59.071	55.659
	114	87.928	85.467					114	76.287	75.485					114	74.645	58.128					114	88.982	83.923					114	88.982						114	82.974	11.66
	115	85.647	16.735					115	88.445	81.302					115	68.406	21.414					115	86.581	75.391					115	86.581						115	70.737	63.311
	116	21.885	89.17					116	83.151	81.121					116	63.282	84.309					116	74.858	40.551					116	74.858						116	89.03	55.083
	117	86.252	76.758					117	77.66	77.353					117	53.156	60.436					117	67.748	72.988					117	67.748						117	86.591	67.765
	118	81.873	74.167					118	85.901	69.826					118	51.548	78.116					118	63.537	47.61					118	63.537						118	7.785	88.021
	119	17.796	59.457					119	78.388	63.313					119	35.302	76.735					119	77.123	79.348					119	77.123						119	85.511	87.607
	120	59.848	62.393					120	70.61	69.919					120	44.931	88.758					120	75.845	82.25					120	75.845						120	39.992	76.482
	121	25.727	87.625					121	88.708	60.669					121	74.912	73.418					121	78.395	89.466					121	78.395						121	68.603	60.409
	122	73.313	3.592					122	81.562	74.606					122	71.889	70.624					122	89.699	81.205					122	89.699						122	38.061	80.339
	123	83.254	65.631					123	82.499	57.152					123	77.009	30.767					123	61.112	48.736					123	61.112						123	49.693	89.24
	124	30.142	87.715					124	83.824	88.87					124	48.5	48.759					124	70.738	84.391					124	70.738						124	0.297	53.237
	125	45.009	80.247					125	72.349	80.747					125	9.882	12.809					125	76.589	55.006					125	76.589						125	23.089	33.742
	126	35.486	88.715					126	60.368	88.932					126	48.928	72.064					126	71.094	75.184					126	71.094						126	70.694	88.905
	127	19.739	85.302					127	74.912	43.348					127	12.43	86.021					127	52.401	82.99					127	52.401						127	9.473	59.393
	128	87.945	60.498					128	88.512	60.372					128	39.289	65.011					128	79.832	9.172					128	79.832						128	73.793	60.344
	129	83.872	84.991					129	9.515	61.069					129	80.579	58.613					129	85.535	10.959					129	85.535						129	88.705	63.346
	130	83.567	89.327					130	86.985	88.842					130	60.634	77.34					130	64.45	81.902					130	64.45						130	48.067	61.776
	131	62.812	81.858					131	68.995	86.196					131	64.408	63.906					131	70.674	86.071					131	70.674						131	86.877	40.437
	132	51.427	43.841					132	87.393	89.825					132	42.005	89.667					132	60.059	80.287					132	60.059						132	46.309	59.692
	133	74.025	87.4					133	71.847	78.069					133	73.717	48.318					133	66.816	57.029					133	66.816						133	78.46	49.307
	134	75.84	26.784					134	49.201	80.196					134	42.879	85.567					134	47.885	71.411					134	47.885						134	47.821	49.525
	135	89.146	53.026					135	56.542	75.785					135	70.896	33.249					135	78.701	4.109					135	78.701						135	71.298	86.896
	136	73.767	84.933					136	23.877	79.917					136	80.874	53.15					136	41.439	84.641					136	41.439						136	32.941	74.794
	137	58.085	31.068					137	87.745	74.602					137	75.112	27.75					137	72.167	59.443					137	72.167						137	76.03	8.144
	138	67.433	14.009					138	89.9	33.007					138	1.258	84.765					138	82.485	18.566					138	82.485						138	40.727	66.22
	139	89.063	58.128					139	29.168	79.528					139	19.512	66.343					139	89.587	6.98					139	89.587						139	77.559	79.495
	140	77.845	21.414					140	84.73	86.535					140	29.327	66.899					140	89.055	72.262					140	89.055						140	80.84	28.895
	141	85.009	84.309					141	80.52	78.544					141	11.195	56.101					141	68.336	70.874					141	68.336						141	73.739	41.807
	142	81.135	60.436					142	86.041	84.22					142	89.195	46.218					142	59.501	87.149					142	59.501						142	61.438	81.05
	143	67.116	78.116					143	73.28	85.669					143	77.07	66.775					143	53.541	69.255					143	53.541						143	2.599	85.456
	144	73.774	76.735					144	68.606	75.851					144	20.371	71.287					144	28.283	18.403					144	28.283						144	33.152	88.898
	145	74.307	88.758					145	68.165	81.573					145	89.43	79.011					145	80.197	85.164					145	80.197						145	57.177	63.342
	146	77.988	73.418					146	77.274	72.145					146	68.967	77.425					146	68.004	67.712					146	68.004						146	71.639	57.33
	147	89.151	70.624					147	36.329	72.273					147	13.666	68.215					147	35.395	61.738					147	35.395						147	47.816	1.918
	148	77.082	30.767					148	32.525	66.575					148	76.312	80.311					148	38.506	46.27					148	38.506						148	77.36	73.112
	149	73.899	48.759					149	6.235	67.926					149	49.158	24.956					149	45.512	39.458					149	45.512						149	81.35	12.867
	150	28.78	12.809					150	60.391	82.939					150	5.695	46.46					150	84.684	48.882					150	84.684						150	82.26	74.384
	151	9.515	72.064					151	74.895	85.549					151	64.826	72.918					151	72.745	62.259					151	72.745						151	64.314
	152	86.985	86.021					152	13.36	79.59					152	72.364	64.93					152	22.646	73.435					152	22.646						152	71.858
	153	68.995	65.011					153	4.398	77.511					153	80.609	84.247					153	89.088	9.296					153	89.088						153	75.955
	154	36.329	58.613					154		24.297					154	7.847	87.398					154	35.924	83.8					154	35.924						154	64.62
	155	32.525	77.34					155		49.396					155	89.726	77.894					155	82.145	56.159					155	82.145						155	86.918
	156	25.182	63.906					156		69.192					156	73.868	81.957					156	4.16	79.216					156	4.16						156	36.163
	157	79.35	89.667					157		78.464					157	89.959	48.836					157	57.783	82.866					157	57.783						157	85.038
	158	74.645	48.318					158		70.909					158	77.105	9.826					158	31.653	70.954					158	31.653						158	10.755
	159	68.406	85.567					159		67.541					159	67.564	32.397					159	13.354	84.619					159	13.354						159	85.3
	160	63.282	33.249					160		89.446					160	46.852	52.611					160	83.376	58.316					160	83.376						160	8.319
	161	53.156	53.15					161		82.702					161	51.502	46.209					161	71.924	71.677					161	71.924						161	75.475
	162	51.548	27.75					162		81.666					162	45.865	73.688					162	72.013	15.408					162	72.013						162	63.958
	163	35.302	84.765					163		76.336					163	58.734	75.057					163	59.884	58.453					163	59.884						163	28.108
	164	44.931	66.343					164		87.609					164	64.233	42.839					164	1.37	61.357												164	85.977
	165	74.912	66.899					165		81.103					165	56.577	56.508					165	8.301	55.659												165	68.434
	166	71.889	56.101					166		86.262					166	87.02	14.38					166	56.409	11.66												166	58.68
	167	77.009	46.218					167		85.934					167	77.174	21.953					167	58.11	63.311												167	62.934
	168	48.5	66.775					168		86.687					168	78.18	8.253					168	76.638	55.083												168	69.617
	169	9.882	71.287					169		83.591					169	70.62	73.722					169	51.884	67.765												169	35.825
	170	48.928	79.011					170		81.482					170	30.33	7.206					170	10.251	88.021												170	48.162
	171	12.43	77.425					171		77.071					171	57.67	27.112					171	87.059	87.607												171	76.644
	172	39.289	68.215					172		72.321					172	89.658	80.532					172	71.366	76.482												172	35.362
	173	80.579	80.311					173		88.674					173	87.672	78.978					173	58.353	60.409												173	8.611
	174	60.634	24.956					174		87.643					174	10.169	85.668					174	52.514	80.339												174	64.214
	175	64.408	46.46					175		15.106					175	71.06	79.889					175	46.044	89.24												175	89.843
	176	42.005	72.918					176		23.825					176	64.813	87.989					176	27.445	53.237												176	57.717
	177	73.717	64.93					177		65.952					177	83.245	62.572					177	79.254	33.742												177	47.044
	178	42.879	84.247					178		87.825					178	1.412	84.192					178	44.473	88.905												178	64.45
	179	70.896	87.398					179		74.232					179	78.285	67.67					179	85.482	59.393												179	62.636
	180	80.874	77.894					180		88.101					180	18.546	31.859					180	72.192	60.344												180	60.835
	181	75.112	81.957					181		85.706					181	49.427	4.761					181	83.78	63.346												181	50.442
	182	1.258	48.836					182		84.325					182	14.528	73.202					182	14.36	61.776												182	50.739
	183	19.512	9.826					183		89.941					183	88.33	78.043					183	17.839	40.437												183	68.588
	184	29.327	32.397					184		72.654					184	7.276	75.376					184	15.351	59.692												184	89.032
	185	11.195	52.611					185		87.352					185	24.324	82.47					185	33.839	49.307												185	10.584
	186	89.195	46.209					186		85.829					186	17.367	88.3					186	6.742	49.525												186	68.1
	187	77.07	73.688					187		85.311					187	43.507	30.402					187	55.777	86.896												187	84.552
	188	20.371	75.057					188		88.823					188	73.651	19.456					188	61.542	74.794												188	34.147
	189	89.43	42.839					189		86.496					189	46.529	73.864					189	63.969	8.144												189	39.217
	190	68.967	56.508					190		81.435					190	56.737	77.289					190	52.024	66.22												190	74.03
	191	13.666	14.38					191		82.135					191	22.021	35.773					191	52.892	79.495												191	64.23
	192	76.312	21.953					192		81.731					192	58.551	72.612					192	37.567	28.895												192	87.832
	193	49.158	8.253					193		86.082					193	89.879	85.527					193	29.24	41.807												193	9.607
	194	5.695	73.722					194		89.965					194	35.745	85.956					194	69.11	81.05												194	69.343
	195	64.826	7.206					195		83.579					195	81.344	48.026					195	64.43	85.456												195	59.968
	196	72.364	27.112					196		61.933					196	13.819	25.423					196	76.53	88.898												196	87.105
	197	80.609	80.532					197		78.274					197	11.913	75.417					197	71.906	63.342												197	56.021
	198	7.847	78.978					198		89.63					198	86.812	18.743					198	31.922	57.33												198	10.457
	199	89.726	24.765					199		89.633					199	23.188	70.216					199	82.849	1.918												199	63.219
	200	73.868	60.239					200		75.17					200	19.911	53.37					200	73.15	73.112												200	38.726
	201	89.959	68.735					201		32.387					201	16.503	88.898					201	81.149	12.867												201	87.29
	202	77.105	70.812					202		75.614					202	35.731	41.555					202	78.372	74.384												202	69.258
	203	67.564	76.115					203		86.49					203	13.424	13.842					203	38.318													203	46.486
	204	46.852	85.004					204		65.366					204	56.861	78.128					204	51.426													204	12.185
	205	51.502	69.131					205		86.333					205	56.421	31.966					205	50.919													205	59.494
	206	45.865	68.001					206		81.155					206	57.674	46.122					206	4.574													206	54.769
	207	58.734	76.5					207		76.287					207	13.787	85.343					207	53.336													207	41.123
	208	64.233	78.689					208		67.816					208	45.195	87.617					208	73.28													208	70.797
	209	56.577	78.981					209		67.303					209	73.14	13.177					209	89.294													209	61.55
	210	87.02	76.35					210		83.523					210	85.132	22.945					210	81.88													210	54.613
	211	77.174	70.63					211		81.677					211	68.689	15.848					211	83.239													211	76.74
	212	78.18	72.67					212		63.82					212	42.944	86.692					212	65.787													212	63.096
	213	70.62	71.846					213		76.074					213	46.34	76.35					213	75.417													213	74.31
	214	30.33	54.16					214		77.735					214	32.182	84.003					214	19.985													214	28.544
	215	57.67	65.695					215		87.852					215	64.765	11.84					215	76.396													215	79.51
	216	89.658	57.502					216		79.435					216	30.662	5.343					216	85.487													216	31.756
	217	87.672	89.895					217		80.773					217	31.057	13.494					217	79.42													217	86.864
	218	10.169	87.096					218		85.321					218	22.35	38.874					218	41.847													218	39.769
	219	7.718	65.878					219		75.519					219	66.875	81.043					219	81.989													219	34.302
	220	64.357	87.778					220		81.579					220	28.014	72.941					220	84.978													220	88.03
	221	48.328	76.316					221		76.057					221	60.137	82.69					221	89.98													221	80.854
	222	21.19	78.175					222		69.637					222	80.75	78.086					222	77.349													222	75.595
	223	87.744	87.149					223		65.295					223	83.504	8.779					223	68.128													223	51.316
	224	67.318	77.018					224		88.796					224	65.349	25.944					224	46.557													224	31.848
	225	88.499	82.751					225		85.446					225	70.984	74.761					225	39.609													225	42.592
	226	84.543	75.007					226		76.043					226	60.82	28.335					226	65.328													226	47.867
	227	81.975	84.325					227		89.597					227	62.268	41.407					227	70.192													227	0.303
	228	71.028	89.941					228		81.766					228	7.092	67.937					228	42.826													228	48.863
	229	61.891	72.654					229		83.955					229	63.216	75.129					229	89.907													229	38.819
	230	70.019	87.352					230		84.137					230	80.6	9.811					230	61.129													230	56.639
	231	67.566	85.829					231		87.951					231	40.65	37.824					231	77.245													231	36.735
	232	79.884	85.311					232		75.447					232	73.79	70.484					232	5.52													232	77.194
	233	70.097	88.823					233		77.738					233	68.624	87.841					233	16.89													233	83.21
	234	87.625	86.496					234		40.492					234	8.161	83.597					234	87.705													234	66.742
	235	86.828	81.435					235		88.649					235	45.055	40.589					235	60.685													235	29.261
	236	88.961	82.135					236		89.567					236	42.219	62.432					236	76.755													236	89.543
	237	84.119	81.731					237		83.618					237	77.767	71.724					237	81.393													237	39.663
	238	51.955	86.082					238		89.288					238	1.1	54.807					238	68.131													238	87.438
	239	87.393	89.965					239		58.327					239	2.512	79.177					239	30.122													239	12.635
	240	71.847	83.579					240		84.712					240	81.724	30.52					240	74.17													240	44.513
	241	49.201	61.933					241		73.465					241	23.723	74.424					241	76.744													241	88.447
	242	56.542	78.274					242		82.604					242	13.244	89.199					242	60.001													242	43.012
	243	71.06	89.63					243		85.756					243	14.537	73.287					243	18.518													243	43.089
	244	64.813	76.827					244		80.927					244	3.378	68.04					244	54.951													244	38.26
	245	83.245	82.881					245		69.804					245	74.523	84.649					245	62.815													245	2.804
	246	1.412	75.057					246		51.207					246	87.947	7.909					246	38.773													246	74.599
	247	78.285	83.583					247		74.071					247	88.337	67.599					247	54.275													247	77.087
	248	18.546	76.336					248		74.823					248	41.645	88.481					248	88.88													248	72.254
	249	49.427	84.049					249		76.469					249	52.715	43.801					249	68.979													249	85.585
	250	14.528	85.668					250		85.174					250	86.835	69.974					250	58.403													250	87.952
	251	88.33	79.889					251		89.197					251	87.619	89.751					251	84.779													251	65.124
	252	7.276	87.989					252		84.164					252	70.992	87.011					252	34.353													252	61.229
	253	24.324	62.572					253		79.364					253	36.627	43.724					253	51.737													253	75.038
	254	17.367	84.192					254		64.636					254	64.37	62.56					254	78.991													254	88.82
	255	43.507	67.67					255		88.428					255	37.14	77.146					255	48.184													255	69.234
	256	73.651	31.859					256		86.18					256	80.444	82.533					256	23.301													256	60.049
	257	46.529	4.761					257		79.36					257	62.35	58.863					257	77.983													257	80.058
	258	56.737	73.202					258		89.733					258	43.941	86.197					258	38.672													258	62.927
	259	22.021	78.043					259		80.435					259	21.134	81.8					259	84.726													259	66.948
	260	58.551	75.376					260		85.129					260	50.051	85.81					260	58.159													260	89.6
	261	89.879	82.47					261		77.896					261	48.345	57.592					261	84.222													261	70.551
	262	35.745	88.3					262		78.993					262	85.327	60.742					262	60.647													262	66.351
	263	81.344	30.402					263		89.894					263	46.065	77.07					263	4.624													263	9.997
	264	13.819	19.456					264		3.108					264	83.802	14.8					264	81.023													264	71.309
	265	11.913	73.864					265		75.474					265	72.163	86.203					265	54.922													265	61.256
	266	86.812	77.289					266		76.814					266	35.821	86.131					266	44.382													266	46.292
	267	23.188	35.773					267		84.735					267	55.164	75.123					267	61.205													267	57.628
	268	19.911	72.612					268		85.118					268	73.719	57.985					268	85.733													268	29.119
	269	16.503	85.527					269		88.716					269	62.349	75.344					269	33.678													269	58.67
	270	35.731	85.956					270		76.501					270	26.641	4.293					270	76.268													270	59.551
	271	13.424	48.026					271		83.729					271	10.056	64.495					271	67.778													271	53.103
	272	56.861	25.423					272		89.228					272	86.063	58.792					272	87.065													272	33.209
	273	56.421	75.417					273		82.571					273	11.53	39.088					273	35.144													273	70.102
	274	57.674	18.743					274		83.041					274	89.643	82.456					274	68.81													274	59.121
	275	13.787	70.216					275		84.471					275	27.961	14.535					275	69.551													275	73.317
	276	45.195	53.37					276		82.323					276	83.853	83.663					276	59.071													276	59.052
	277	73.14	88.898					277		89.112					277	86.351	59.137					277	82.974													277	43.286
	278	85.132	41.555					278		79.172					278	73.29	75.241					278	70.737													278	62.654
	279	68.689	13.842					279		79.716					279	32.106	52.275					279	89.03													279	76.95
	280	42.944	78.128					280		76.5					280	40.529	52.157					280	86.591													280	75.942
	281	46.34	31.966					281		76.827					281	2.824	72.577					281	7.785													281	56.811
	282	32.182	46.122					282		82.881					282	83.532	66.228					282	85.511													282	89.505
	283	64.765	85.343					283		75.057					283	68.199	86.429					283	39.992													283	78.012
	284	30.662	87.617					284		83.583					284	77.38	23.62					284	68.603													284	76.6
	285	31.057	13.177					285		76.336					285	52.221	61.315					285	38.061													285	17.522
	286	22.35	22.945					286		84.049					286	75.094	77.157					286	49.693													286	33.824
	287	66.875	15.848					287		44.399					287	87.656	49.1					287	0.297													287	71.628
	288	28.014	86.692					288		70.798					288	8.1	33.143					288	23.089													288	2.348
	289	60.137	76.35					289		87.969					289	82.249	31.371					289	70.694
	290	80.75	84.003					290		85.148					290	60.291	88.762					290	9.473
	291	83.504	11.84					291		88.781					291	58.256	34.82					291	73.793
	292	65.349	5.343					292		72.212					292	43.427	54.654					292	88.705
	293	70.984	13.494					293		70.187					293	83.722	6.881					293	48.067
	294	60.82	38.874					294		64.424					294	43.338	65.098					294	86.877
	295	62.268	81.043					295		89.868					295	76.028	75.467					295	46.309
	296	7.092	72.941					296		87.39					296	37.459	47.207					296	78.46
	297	63.216	82.69					297		87.059					297	50.418	42.116					297	47.821
	298	80.6	78.086					298		70.03					298	37.394	53.848					298	71.298
	299	40.65	8.779					299		78.544					299	24.07	47.687					299	32.941
	300	73.79	25.944					300		80.642					300	73.393	54.473					300	76.03
	301	68.624	74.761					301		84.325					301	59.618	79.133					301	40.727
	302	8.161	28.335					302		55.547					302	76.989	48.796					302	77.559
	303	45.055	41.407					303		85.748					303	67.363	63.448					303	80.84
	304	42.219	67.937					304		74.385					304	22.619	40.502					304	73.739
	305	77.767	75.129					305		83.52					305	32.083	80.759					305	61.438
	306	1.1	9.811					306		81.435					306	16.375	60.112					306	2.599
	307	2.512	37.824					307		77.112					307	88.004	36.576					307	33.152
	308	81.724	70.484					308		52.316					308	67.509	36.416					308	57.177
	309	59.213	87.841					309		53.184					309	66.461	37.638					309	71.639
	310	66.565	83.597					310		86.552					310	80.422	88.277					310	47.816
	311	73.839	40.589					311		81.617					311	83.882	82.317					311	77.36
	312	87.782	62.432					312		88.974					312	58.449	40.993					312	81.35
	313	74.766	71.724					313		89.377					313	87.138	82.598					313	82.26
	314	3.82	54.807					314		89.65					314	60.64	8.324					314	64.314
	315	85.137	79.177					315		84.519					315	76.684	62.817					315	71.858
	316	89.539	30.52					316		80.815					316	78.516	53.071					316	75.955
	317	89.122	74.424					317		60.261					317	89.2	86.642					317	64.62
	318	72.88	89.199					318		89.044					318	61.084	69.95					318	86.918
	319	80.658	73.287					319		73.569					319	37.065	68.306					319	36.163
	320	64.041	68.04					320		74.648					320	80.262	84.476					320	85.038
	321	88.915	84.649					321		67.441					321	35.233	83.575					321	10.755
	322	84.298	7.909					322		88.828					322	58.467	39.422					322	85.3
	323	54.986	67.599					323		71.344					323	72.63	44.169					323	8.319
	324	79.604	88.481					324		61.319					324	54.46	75.891					324	75.475
	325	75.999	43.801					325		87.505					325	85.087	81.688					325	63.958
	326	80.701	69.974					326		89.234					326	18.498	73.244					326	28.108
	327	81.586	89.751					327		88.107					327	76.825	72.312					327	85.977
	328	23.877	87.011					328		87.958					328	85.688	84.592					328	68.434
	329	87.745	43.724					329		84.535					329	39.361	67.036					329	58.68
	330	89.9	62.56					330		53.559					330	71.217	6.531					330	62.934
	331	23.723	77.146					331		77.812					331	21.569	74.513					331	69.617
	332	13.244	82.533					332		88.576					332	61.196	36.184					332	35.825
	333	14.537	58.863					333		87.649					333	12.755	89.952					333	48.162
	334	3.378	86.197					334		63.46					334	68.806	71.236					334	76.644
	335	74.523	81.8					335		88.329					335	82.622	55.907					335	35.362
	336	87.947	85.81					336		74.509					336	65.423	46.6					336	8.611
	337	88.337	57.592					337		22.874					337	22.171	46.74					337	64.214
	338	41.645	60.742												338	28.104	79.552					338	89.843
	339	52.715	77.07												339	86.812	73.695					339	57.717
	340	86.835	14.8												340	86.672	88.031					340	47.044
	341	87.619	86.203												341	7.518	88.89					341	64.45
	342	70.992	86.131												342	89.28	86.38					342	62.636
	343	36.627	75.123												343	0.488	77.117					343	60.835
	344	64.37	57.985												344	80.679	76.693					344	50.442
	345	37.14	75.344												345	25.705	81.919					345	50.739
	346	80.444	4.293												346	71.966	57.784					346	68.588
	347	62.35	64.495												347	48.284	89.272					347	89.032
	348	43.941	58.792												348	67.536	72.031					348	10.584
	349	21.134	39.088												349	86.906	77.965					349	68.1
	350	50.051	82.456												350	53.338	62.796					350	84.552
	351	48.345	14.535												351	63.061	88.123					351	34.147
	352	85.327	83.663												352	32.043	82.434					352	39.217
	353	46.065	59.137												353	86.848	71.185					353	74.03
	354	83.802	75.241												354	76.554	69.866					354	64.23
	355	72.163	52.275												355	88.289	28.2					355	87.832
	356	35.821	52.157												356	48.816	43.804					356	9.607
	357	55.164	72.577												357	75.425	10.619					357	69.343
	358	73.719	66.228												358	82.434	65.103					358	59.968
	359	62.349	86.429												359	78.547	87.534					359	87.105
	360	26.641	23.62												360	64.819	80.47					360	56.021
	361	10.056	61.315												361	66.99	48.439					361	10.457
	362	86.063	77.157												362	48.458	87.253					362	63.219
	363	11.53	49.1												363	26.919	74.542					363	38.726
	364	89.643	33.143												364	73.48	82.4					364	87.29
	365	27.961	31.371												365	42.385	74.338					365	69.258
	366	83.853	88.762												366	52.318	1.65					366	46.486
	367	86.351	34.82												367	35.232	47.986					367	12.185
	368	73.29	54.654												368	70.388	75.059					368	59.494
	369	32.106	6.881												369	34.993	83.627					369	54.769
	370	40.529	65.098												370	79.528	63.813					370	41.123
	371	2.824	75.467												371	61.751	12.995					371	70.797
	372	83.532	47.207												372	16.554	49.763					372	61.55
	373	68.199	42.116												373	53.782	20.088					373	54.613
	374	77.38	53.848												374	82.247	87.627					374	76.74
	375	52.221	47.687												375	43.988	73.029					375	63.096
	376	75.094	54.473												376	78.067	81.614					376	74.31
	377	87.656	79.133												377	5.124	71.871					377	28.544
	378	8.1	48.796												378	51.385	73.924					378	79.51
	379	82.249	63.448												379	33.809	69.336					379	31.756
	380	60.291	40.502												380	43.563	77.78					380	86.864
	381	58.256	80.759												381	40.141	83.728					381	39.769
	382	43.427	60.112												382	77.349	85.388					382	34.302
	383	83.722	36.576												383	43.488	80.639					383	88.03
	384	72.463	36.416												384	89.971	86.08					384	80.854
	385	87.708	37.638												385	14.903	59.389					385	75.595
	386	84.956	88.277												386	41.119	73.037					386	51.316
	387	74.245	82.317												387	24.732	71.376					387	31.848
	388	89.968	40.993												388	75.016	3.181					388	42.592
	389	70.517	82.598												389	83.894	89.185					389	47.867
	390	87.78	8.324												390	60.18	63.782					390	0.303
	391	83.088	62.817												391	60.011	73.517					391	48.863
	392	69.676	53.071												392	89.574	65.452					392	38.819
	393	89.172	86.642												393	70.726	57.29					393	56.639
	394	66.402	69.95												394	80.804	71.34					394	36.735
	395	85.035	68.306												395	69.902	44.758					395	77.194
	396	67.869	84.476												396	1.279	23.965					396	83.21
	397	67.275	83.575												397	45.348	69.095					397	66.742
	398	27.679	39.422												398		81.101					398	29.261
	399	66.487	44.169												399		75.893					399	89.543
	400	32.836	75.891												400		80.151					400	39.663
	401	29.168	81.688												401		82.662					401	87.438
	402	84.73	73.244												402		23.429					402	12.635
	403	80.52	72.312												403		30.147					403	44.513
	404	6.235	84.592												404		30.182					404	88.447
	405	60.391	67.036												405		80.405					405	43.012
	406	13.36	6.531												406		77.694					406	43.089
	407	4.398	74.513												407		70.917					407	38.26
	408	43.338	36.184												408		78.844					408	2.804
	409	76.028	89.952												409		61.805
	410	37.459	71.236												410		1.785
	411	50.418	55.907												411		74.977
	412	37.394	46.6												412		81.465
	413	24.07	46.74												413		54.305
	414	73.393	79.552												414		67.454
	415	59.618	73.695												415		29.51
	416	76.989	81.942												416		51.276
	417	67.363	87.635												417		27.331
	418	22.619	89.864												418		88.417
	419	32.083	81.371												419		56.931
	420	16.375	65.192												420		55.772
	421	88.004	10.226												421		72.951
	422	67.509	13.744												422		67.523
	423	66.461	18.945												423		21.918
	424	80.422	4.538												424		79.777
	425	83.882	89.647												425		48.034
	426	58.449	82.084												426		15.103
	427	87.138	51.258												427		78.56
	428	60.64	89.174												428		60.919
	429	76.684	81.84												429		73.494
	430	78.516	75.485												430		31.041
	431	89.2	81.302												431		50.566
	432	61.084	81.121												432		41.532
	433	37.065	77.353												433		70.264
	434	80.262	69.826												434		83.677
	435	35.233	63.313												435		76.779
	436	58.467	69.919												436		51.957
	437	72.63	60.669												437		82.991
	438	54.46	89.633												438		72.584
	439	85.087	75.17												439		78.299
	440	18.498	32.387												440		74.25
	441	76.825	75.614												441		80.378
	442	85.688	86.49												442		83.786
	443	39.361	65.366												443		77.377
	444	71.217	86.333												444		70.865
	445	21.569	81.155												445		72.409
	446	61.196	76.287												446		28.018
	447	12.755	67.816												447		11.141
	448	68.806	67.303												448		40.299
	449	82.622	83.523												449		66.287
	450	65.423	81.677												450		89.791
	451	22.171	63.82												451		71.781
	452	28.104	76.074												452		67.907
	453	86.812	44.399												453		79.011
	454	86.672	70.798												454		18.641
	455	7.518	87.969												455		81.336
	456	89.28	85.148												456		84.401
	457	0.488	88.781												457		54.188
	458	80.679	72.212												458		85.564
	459	25.705	70.187												459		35.028
	460	71.966	64.424												460		77.647
	461	89.527	67.441												461		17.827
	462	71.93	88.828												462		5.657
	463	79.636	71.344												463		74.033
	464	84.696	61.319												464		48.255
	465	70.611	88.031												465		89.279
	466	68.702	88.89												466		85.522
	467	86.707	86.38												467		77.061
	468	44.4	77.117												468		87.953
	469	87.169	76.693												469		46.345
	470	76.287	81.919												470		44.475
	471	88.445	57.784												471		86.678
	472	83.151	89.272												472		53.959
	473	77.66	72.031												473		88.703
	474	85.901	77.965												474		78.674
	475	78.388	62.796												475		0.821
	476	70.61	88.123												476		75.664
	477	86.041	82.434												477		84.012
	478	73.28	71.185												478		8.909
	479	68.606	69.866												479		22.782
	480	68.165	28.2												480		61.033
	481	74.895	43.804												481		87.042
	482	48.284	10.619												482		48.357
	483	67.536	65.103												483		73.826
	484	86.906	87.534												484		88.322
	485	53.338	80.47												485		77.914
	486	63.061	48.439												486		89.323
	487	32.043	87.253												487		73.844
	488	86.848	74.542												488		60.211
	489	76.554	82.4												489		44.115
	490	88.289	74.338												490		74.443
	491	48.816	1.65												491		61.853
	492	75.425	47.986												492		83.798
	493	82.434	75.059												493		24.467
	494	78.547	83.627												494		40.34
	495	64.819	63.813												495		37.587
	496	66.99	12.995												496		71.902
	497	48.458	49.763												497		22.586
	498	26.919	20.088												498		70.714
	499	73.48	87.627												499		54.293
	500	42.385	73.029												500		55.157
	501	52.318	81.614												501		35.188
	502	35.232	71.871												502		39.539
	503	70.388	73.924												503		87.943
	504	34.993	69.336												504		10.776
	505	79.528	77.78												505		74.216
	506	61.751	83.728												506		23.346
	507	16.554	85.388												507		65.207
	508	53.782	80.639												508		10.8
	509	82.247	86.08												509		89.088
	510	43.988	59.389												510		75.422
	511	78.067	73.037												511		70.743
	512	5.124	71.376												512		69.826
	513	51.385	3.181												513		78.25
	514	33.809	89.185												514		89.371
	515	43.563	63.782												515		82.374
	516	40.141	73.517												516		78.442
	517	77.349	65.452												517		71.18
	518	43.488	57.29												518		63.232
	519	89.971	71.34												519		80
	520	14.903	44.758												520		76.173
	521	41.119	23.965												521		76.62
	522	24.732	69.095												522		84.717
	523	75.016	81.101												523		74.448
	524	83.894	75.893												524		79.975
	525	60.18	80.151												525		88.7
	526	60.011	82.662												526		72.308
	527	89.574	23.429												527		12.111
	528	70.726	30.147												528		84.13
	529	80.804	30.182												529		84.62
	530	69.902	80.405												530		86.054
	531	1.279	77.694												531		80.436
	532	45.348	70.917												532		62.332
	533	7.775	78.844												533		25.007
	534	55.185	61.805												534		80.939
	535	75.898	1.785												535		39.095
	536	86.148	74.977												536		69.256
	537	83.294	84.807												537		85.564
	538	79.272	25.024												538		86.209
	539	71.018	64.655												539		13.78
	540	74.498	68.67												540		72.689
	541	69.46	53.955												541		83.484
	542	46.849	84.284												542		89.13
	543	78.456	33.316												543		78.159
	544	88.708	74.606												544		70.431
	545	81.562	57.152												545		39.154
	546	82.499	88.87												546		1.202
	547	83.824	80.747												547		53.621
	548	72.349	88.932												548		77.731
	549	60.368	77.735												549		50.28
	550	77.274	87.852												550		67.014
	551		79.435												551		55.748
	552		80.773												552		17.124
	553		85.321												553		28.646
	554		75.519												554		85.76
	555		81.579												555		61.225
	556		76.057												556		61.732
	557		69.637												557		73.88
	558		65.295												558		32.836
	559		89.868												559		3.253
	560		87.39												560		47.469
	561		87.059												561		75.954
	562		70.03												562		62.517
	563		78.544												563		77.448
	564		80.642												564		16.608
	565		84.325												565		86.345
	566		87.505												566		71.509
	567		89.234												567		70.298
	568		88.107												568		75.718
	569		87.958												569		18.579
	570		84.535												570		23.149
	571		53.559												571		56.638
	572		77.812												572		51.185
	573		88.576												573		7.572
	574		81.465												574		85.63
	575		54.305												575		74.923
	576		67.454												576		72.978
	577		29.51												577		44.985
	578		51.276												578		5.74
	579		27.331												579		22.594
	580		88.417												580		80.474
	581		56.931												581		87.445
	582		55.772												582		52.596
	583		72.951												583		52.528
	584		67.523												584		45.628
	585		21.918												585		38.734
	586		79.777												586		83.344
	587		48.034												587		87.411
	588		15.103												588		87.618
	589		78.56												589		50.261
	590		60.919												590		14.303
	591		73.494												591		8.55
	592		31.041												592		74.914
	593		50.566												593		80.453
	594		41.532												594		83.488
	595		70.264												595		0.373
	596		83.677												596		65.308
	597		76.779												597		36.579
	598		51.957												598		48.1
	599		82.991												599		42.717
	600		72.584												600		60.32
	601		78.299												601		72.445
	602		74.25												602		73.337
	603		80.378												603		19.293
	604		83.786												604		86.62
	605		77.377												605		10.368
	606		70.865												606		30.451
	607		72.409												607		86.103
	608		28.018												608		68.41
	609		11.141												609		38.632
	610		40.299												610		86.062
	611		66.287												611		83.507
	612		89.791												612		88.808
	613		71.781												613		86.438
	614		67.907												614		25.436
	615		79.011												615		42.277
	616		18.641												616		72.728
	617		81.336												617		65.102
	618		84.401												618		76.629
	619		54.188												619		86.286
	620		85.564												620		69.348
	621		35.028												621		74.775
	622		77.647												622		35.986
	623		17.827												623		56.021
	624		77.06												624		25.253
	625		88.066												625		72.062
	626		79.88												626		12.466
	627		14.236												627		25.69
	628		43.348												628		44.977
	629		60.372												629		87.744
	630		61.069												630		88.841
	631		88.842												631		89.657
	632		88.796												632		54.18
	633		85.446												633		51.673
	634		76.043												634		51.824
	635		89.597												635		77.561
	636		81.766												636		31.851
	637		83.955												637		82.846
	638		84.137												638		61.658
	639		87.951												639		85.16
	640		75.447												640		68.763
	641		77.738												641		63.365
	642		55.547												642		22.842
	643		85.748												643		75.014
	644		74.385												644		66.896
	645		83.52												645		85.121
	646		81.435												646		83.219
	647		77.112												647		61.055
	648		52.316												648		83.651
	649		53.184												649		80.635
	650		87.649												650		63.73
	651		63.46												651		86.045
	652		88.329												652		35.391
	653		74.509												653		16.728
	654		22.874												654		57.747
	655		5.657												655		89.382
	656		74.033												656		77.758
	657		48.255												657		65.557
	658		89.279												658		79.838
	659		85.522												659		76.892
	660		77.061												660		54.378
	661		87.953												661		84.098
	662		46.345												662		69.101
	663		44.475												663		7.787
	664		86.678												664		81.977
	665		53.959												665		22.31
	666		88.703												666		87.376
	667		78.674												667		84.184
	668		0.821												668		80.252
	669		75.664												669		88.471
	670		84.012												670		82.208
	671		8.909												671		88.625
	672		22.782												672		88.632
	673		61.033												673		56.679
	674		87.042												674		7.807
	675		48.357												675		87.022
	676		73.826												676		87.293
	677		88.322												677		80.934
	678		77.914												678		62.471
	679		89.323												679		59.347
	680		73.844												680		64.653
	681		60.211												681		68.473
	682		44.115												682		10.791
	683		74.443												683		28.526
	684		61.853												684		67.331
	685		83.798												685		44.529
	686		24.467												686		88.974
	687		40.34												687		78.955
	688		37.587												688		86.171
	689		71.902												689		1.05
	690		22.586												690		73.878
	691		70.714												691		23.6
	692		54.293												692		78.976
	693		55.157												693		21.997
	694		35.188												694		32.449
	695		39.539												695		58.438
	696		87.943												696		82.014
	697		10.776												697		39.951
	698		74.216												698		57.747
	699		23.346												699		49.429
	700		65.207												700		87.226
	701		10.8												701		73.856
	702		89.088												702		31.251
	703		75.422												703		72.976
	704		70.743												704		89.344
	705		69.826												705		86.995
	706		78.25												706		80.391
	707		89.371												707		76.963
	708		82.374												708		77.479
	709		78.442												709		32.408
	710		71.18												710		48.777
	711		63.232												711		76.647
	712		80												712		16.057
	713		76.173												713		68.106
	714		76.62												714		66.401
	715		84.717												715		81.326
	716		74.448												716		65.348
	717		79.975												717		87.92
	718		88.7												718		54.145
	719		72.308												719		57.851
	720		12.111												720		52.659
	721		84.13												721		39.154
	722		84.62												722		45.682
	723		86.054												723		23.814
	724		80.436												724		80.515
	725		62.332												725		84.051
	726		25.007												726		39.802
	727		80.939												727		84.728
	728		39.095												728		82.306
	729		69.256												729		83.342
	730		85.564												730		89.988
	731		86.209												731		86.734
	732		13.78												732		8.208
	733		72.689												733		89.646
	734		83.484												734		78.202
	735		89.13												735		75.738
	736		78.159												736		88.337
	737		70.431												737		70.109
	738		39.154												738		78.512
	739		1.202												739		88.312
	740		53.621												740		75.548
	741		77.731												741		89.388
	742		50.28												742		87.153
	743		67.014												743		84.503
	744		55.748												744		53.533
	745		17.124												745		24.288
	746		28.646												746		72.524
	747		85.76												747		62.365
	748		61.225												748		32.432
	749		61.732												749		29.789
	750		73.88												750		77.192
	751		32.836												751		42.615
	752		3.253												752		12.681
	753		47.469												753		76.187
	754		75.954												754		22.373
	755		62.517												755		10.574
	756		77.448												756		80.348
	757		16.608												757		75.11
	758		86.345												758		75.261
	759		71.509												759		26.349
	760		70.298												760		6.47
	761		75.718												761		57.8
	762		18.579												762		79.462
	763		23.149												763		31.298
	764		56.638												764		23.051
	765		51.185												765		67.369
	766		7.572												766		67.232
	767		85.63												767		89.359
	768		74.923												768		85.61
	769		72.978												769		82.852
	770		44.985												770		83.807
	771		5.74												771		84.496
	772		22.594												772		81.53
	773		80.474												773		66.645
	774		87.445												774		72.319
	775		52.596												775		89.444
	776		52.528												776		81.737
	777		45.628												777		73.876
	778		38.734												778		87.43
	779		83.344												779		32.705
	780		87.411												780		26.588
	781		87.618												781		89.846
	782		50.261												782		84.63
	783		14.303												783		12.78
	784		8.55												784		11.209
	785		74.914												785		78.597
	786		80.453												786		65.953
	787		83.488												787		14.444
	788		0.373												788		0.656
	789		65.308												789		44.898
	790		36.579												790		82.079
	791		48.1												791		88.015
	792		42.717												792		16.809
	793		60.32												793		67.392
	794		72.445												794		1.703
	795		73.337												795		41.015
	796		19.293												796		86.086
	797		86.62												797		8.393
	798		10.368												798		27.558
	799		30.451												799		48.131
	800		86.103												800		51.909
	801		85.524												801		21.987
	802		3.671												802		79.463
	803		49.988												803		79.788
	804		11.471												804		88.104
	805		84.243												805		46.612
	806		63.407												806		69.069
	807		79.703												807		85.832
	808		40.69												808		77.915
	809		70.55												809		57.557
	810		73.211												810		4.501
	811		81.428												811		60.446
	812		74.692												812		23.144
	813		30.577												813		16.232
	814		86.196												814		11.491
	815		89.825												815		55.156
	816		78.069												816		86.529
	817		80.196												817		78.847
	818		75.785												818		86.465
	819		79.917												819		82.814
	820		74.602												820		85.75
	821		33.007												821		3.877
	822		79.528												822		43.164
	823		86.535												823		82.554
	824		78.544												824		48.941
	825		84.22												825		82.924
	826		85.669												826		87.252
	827		75.851												827		32.89
	828		81.573												828		66.185
	829		72.145												829		44.764
	830		72.273												830		87.526
	831		66.575												831		33.478
	832		67.926												832		56.82
	833		40.492												833		88.024
	834		88.649												834		32.261
	835		89.567												835		43.492
	836		83.618												836		16.365
	837		89.288												837		52.092
	838		58.327												838		68.354
	839		84.712												839		47.11
	840		73.465												840		82.723
	841		82.604												841		76.085
	842		85.756												842		82.239
	843		80.927												843		82.162
	844		69.804												844		86.619
	845		51.207												845		74.622
	846		74.071												846		81.916
	847		86.552												847		81.926
	848		81.617												848		56.69
	849		88.974												849		88.062
	850		89.377												850		48.999
	851		68.41												851		89.797
	852		38.632												852		84.964
	853		86.062												853		27.907
	854		83.507												854		89.038
	855		88.808												855		70.786
	856		86.438												856		79.545
	857		25.436												857		77.202
	858		42.277												858		20.275
	859		72.728												859		28.281
	860		65.102												860		70.485
	861		76.629												861		16.227
	862		86.286												862		89.323
	863		69.348												863		83.788
	864		74.775												864		8.782
	865		35.986												865		72.864
	866		56.021												866		59.94
	867		25.253												867		39.915
	868		72.062												868		86.159
	869		12.466												869		85.253
	870		25.69												870		72.046
	871		44.977
	872		87.744
	873		88.841
	874		89.657
	875		54.18
	876		51.673
	877		51.824
	878		77.561
	879		31.851
	880		82.846
	881		61.658
	882		85.16
	883		68.763
	884		63.365
	885		22.842
	886		75.014
	887		66.896
	888		85.121
	889		83.219
	890		61.055
	891		83.651
	892		80.635
	893		63.73
	894		86.045
	895		35.391
	896		16.728
	897		57.747
	898		89.382
	899		77.758
	900		65.557
	901		79.838
	902		76.892
	903		54.378
	904		84.098
	905		69.101
	906		7.787
	907		81.977
	908		22.31
	909		87.376
	910		84.184
	911		80.252
	912		88.471
	913		82.208
	914		88.625
	915		88.632
	916		56.679
	917		7.807
	918		87.022
	919		87.293
	920		80.934
	921		62.471
	922		59.347
	923		64.653
	924		68.473
	925		10.791
	926		89.735
	927		85.345
	928		80.353
	929		82.121
	930		19.431
	931		79.72
	932		55.183
	933		81.036
	934		75.096
	935		88.675
	936		73.437
	937		81.946
	938		74.627
	939		82.939
	940		85.549
	941		79.59
	942		77.511
	943		24.297
	944		74.823
	945		76.469
	946		85.174
	947		89.197
	948		84.164
	949		79.364
	950		64.636
	951		88.428
	952		86.18
	953		89.65
	954		84.519
	955		80.815
	956		60.261
	957		28.526
	958		67.331
	959		44.529
	960		88.974
	961		78.955
	962		86.171
	963		1.05
	964		73.878
	965		23.6
	966		78.976
	967		21.997
	968		32.449
	969		58.438
	970		82.014
	971		39.951
	972		57.747
	973		49.429
	974		87.226
	975		73.856
	976		31.251
	977		72.976
	978		89.344
	979		86.995
	980		80.391
	981		76.963
	982		77.479
	983		32.408
	984		48.777
	985		76.647
	986		16.057
	987		68.106
	988		66.401
	989		81.326
	990		65.348
	991		87.92
	992		54.145
	993		57.851
	994		52.659
	995		39.154
	996		45.682
	997		23.814
	998		80.515
	999		84.051
	1000		39.802
	1001		84.728
	1002		82.306
	1003		83.342
	1004		89.988
	1005		86.734
	1006		8.208
	1007		89.646
	1008		78.202
	1009		75.738
	1010		88.337
	1011		70.109
	1012		78.512
	1013		88.312
	1014		75.548
	1015		89.388
	1016		87.153
	1017		84.503
	1018		53.533
	1019		24.288
	1020		72.524
	1021		62.365
	1022		32.432
	1023		29.789
	1024		77.192
	1025		42.615
	1026		12.681
	1027		76.187
	1028		22.373
	1029		10.574
	1030		80.348
	1031		75.11
	1032		75.261
	1033		26.349
	1034		6.47
	1035		57.8
	1036		79.462
	1037		31.298
	1038		23.051
	1039		67.369
	1040		67.232
	1041		89.359
	1042		85.61
	1043		82.852
	1044		83.807
	1045		84.496
	1046		81.53
	1047		72.665
	1048		86.006
	1049		63.651
	1050		88.836
	1051		89.484
	1052		69.905
	1053		87.023
	1054		49.396
	1055		69.192
	1056		78.464
	1057		70.909
	1058		67.541
	1059		89.446
	1060		82.702
	1061		81.666
	1062		76.336
	1063		87.609
	1064		79.36
	1065		89.733
	1066		80.435
	1067		85.129
	1068		77.896
	1069		78.993
	1070		89.894
	1071		3.108
	1072		66.645
	1073		72.319
	1074		89.444
	1075		81.737
	1076		73.876
	1077		87.43
	1078		32.705
	1079		26.588
	1080		89.846
	1081		84.63
	1082		12.78
	1083		11.209
	1084		78.597
	1085		65.953
	1086		14.444
	1087		0.656
	1088		44.898
	1089		82.079
	1090		88.015
	1091		16.809
	1092		67.392
	1093		1.703
	1094		41.015
	1095		86.086
	1096		8.393
	1097		27.558
	1098		48.131
	1099		51.909
	1100		21.987
	1101		79.463
	1102		79.788
	1103		88.104
	1104		46.612
	1105		69.069
	1106		85.832
	1107		77.915
	1108		57.557
	1109		4.501
	1110		60.446
	1111		23.144
	1112		16.232
	1113		11.491
	1114		55.156
	1115		86.529
	1116		78.847
	1117		86.465
	1118		82.814
	1119		85.75
	1120		3.877
	1121		43.164
	1122		82.554
	1123		48.941
	1124		82.924
	1125		87.252
	1126		32.89
	1127		66.185
	1128		44.764
	1129		87.526
	1130		33.478
	1131		56.82
	1132		88.024
	1133		32.261
	1134		43.492
	1135		16.365
	1136		52.092
	1137		68.354
	1138		47.11
	1139		82.723
	1140		76.085
	1141		82.239
	1142		82.162
	1143		86.619
	1144		74.622
	1145		81.916
	1146		81.926
	1147		56.69
	1148		88.062
	1149		48.999
	1150		89.797
	1151		84.964
	1152		27.907
	1153		89.038
	1154		70.786
	1155		79.545
	1156		77.202
	1157		20.275
	1158		28.281
	1159		70.485
	1160		16.227
	1161		89.323
	1162		83.788
	1163		8.782
	1164		72.864
	1165		59.94
	1166		39.915
	1167		86.159
	1168		85.253
	1169		72.046
	1170		45.135
	1171		70.198
	1172		76.374
	1173		86.775
	1174		72.219
	1175		87.217
	1176		76.176
	1177		74.843
	1178		89.527
	1179		69.411
	1180		83.053
	1181		81.103
	1182		86.262
	1183		85.934
	1184		86.687
	1185		83.591
	1186		81.482
	1187		77.071
	1188		72.321
	1189		75.474
	1190		76.814
	1191		84.735
	1192		85.118
	1193		88.716
	1194		76.501
	1195		83.729
	1196		89.228
	1197		82.571
	1198		83.041
	1199		84.471
	1200		82.323
	1201		89.112
	1202		79.172
	1203		79.716
	1204		76.5
	1205		89.044
	1206		73.569
	1207		74.648

## Sheet: Supp Fig.1
	Supplementary Figure 1d

## Sheet: Supp Fig.2
	Supplementary Figure 2f						Supplementary Figure 2g						Supplementary Figure 2h,i
							Plant nb	Col-0	pRPS5a:∆RGA-VENUS	pRPS5a:∆RGAcan2_VENUS
							1	68.237	22.359	39.914
							2	51.246	24.352	53.11
							3	52.022	22.086	53.026
							4	53.445	19.214	44.079
							5	50.832	24.084	50.7
							6	54.938	32.044	60.744
							7	62.136	26.092	54.595
							8	60.137	23.539	59.668
							9	58.378	23.709	57.38
							10	56.679	21.431	58.516
							11	54.427	17.598	52.425
							12	58.244	25.833	57.864
							13	65.515	32.708	49.126
							14	65.532	31.08	60.819
							15	55.28	33.652	58.95
							16	61.48	18.769	46.536
							17	65.752	17.277	57.194
							18	46.785	14.527	63.727
							19	44.223	16.733	53.865
							20	53.896	20.328	50.33
								Col-0	pRPS5a:∆RGA-VENUS	pRPS5a:∆RGAcan2_VENUS
							mean	56.9592	23.3707	54.1284
							STD	6.51964	5.57017	6.09187

## Sheet: Supp Fig.3
	Supplementary Figure 3
	GA signaling in every nuclei per root, in response to GA3 (10µM 90min) and PAC (5 µM 24h), and Mock control
	qRGAm2	GA		Mock		PAC		qRGAm3	GA		Mock		PAC		qRGAm4	GA		Mock		PAC
	root1	2.95196	root1	2.29389	root1	2.10048		root1	2.47535	root1	2.58492	root1	2.69293		root1	1.92925	root1	2.14826	root1	0.904191
		2.96484		2.05984		2.58581			2.32904		2.84642		2.91696			2.19512		1.47571		1.12064
		2.94674		2.55391		1.08476			2.36504		1.32092		2.61604			2.79165		2.76793		1.19065
		2.92624		2.32046		2.72275			2.82273		2.67391		2.92287			1.91497		2.92764		1.11815
		2.48565		2.77557		1.81378			1.34494		2.88374		2.49404			2.84038		2.70886		2.58013
		2.96084		2.15202		2.28464			2.78002		2.7852		2.86928			2.84145		0.0300301		0.323776
		2.93648		2.00195		2.65663			1.33452		2.7989		2.69438			2.54836		1.50452		2.77163
		1.825		1.40623		2.08349			1.78888		2.66946		2.81307			2.12864		1.88684		0.481336
		2.92342		1.91702		2.05767			1.65178		2.61904		2.7239			2.20829		2.25801		2.05129
		2.83499		2.10032		0.701615			1.47214		2.23953		2.91989			2.17808		2.82206		1.67553
		2.90288		1.20431		2.61028			0.175458		2.85213		2.94168			2.00662		1.27372
		2.40061		2.06507		2.7346			2.80364		2.07543		2.85037			2.78852		2.61293		1.74266
		2.42378		1.91645		2.7126			0.398608		2.48462		2.71703			2.28244		2.84923		2.16786
		2.90671		1.57704		2.32784			2.80631		1.23503		2.80873			2.37833		1.95947		1.75715
		2.33509		2.15696		1.00191			2.19244		2.91461		2.92636			2.32795		2.4852		1.65397
		2.00193		2.70506		2.10403			2.07397		2.08292		2.78567			2.66361		2.49187		2.34949
		2.15737		2.13615		2.64198			2.85975		2.30843		2.94252			2.0149		2.38351		2.36999
		2.941		0.623287		2.75263			1.7539		2.86558		2.65116			2.47687		2.84865		2.7526
		1.99976		2.78071		0.975464			0.817908		2.59392		1.96714			2.514		1.78644		1.46365
		1.42154		2.29477		1.6227			2.26479		2.33688		2.47112			2.52143		2.92077		1.03565
		2.81759		2.52016		2.7133			1.00743		2.13704		2.73571			1.98601		2.85761
		2.90606		2.84612		0.223019			0.490306		2.01815		2.74224			2.89556		1.69925		0.664967
		2.93174		0.869714		2.74603			2.63166		2.37813		2.56181			1.69801		2.79164		1.11226
		2.65839		2.12903		2.6074			2.21111		2.87913		2.75866			2.41288		2.00646
		1.58591		2.8021		2.42828			0.902859		1.88132		2.68043			1.86496		2.59954		1.95106
		2.89145		0.536987		1.91321			1.39766		2.88901		2.4451			2.0105		2.05773		1.68773
		2.86872		1.50403		0.584628			2.6698		1.8669		2.85058			1.60121		1.91606		0.742806
		2.86684		2.627		0.724929			2.2502		2.25488		2.67677			2.4462		2.73482		2.42108
		2.7781		2.70624		2.61856			2.21717		2.48166		2.57741			2.86462		2.61555		2.43942
		2.86992		1.90287		2.25979			2.84202		2.45199		2.58749			2.39041		2.82903		2.71374
		2.85311		2.84573		2.53642			2.75768		2.41544		2.79266			2.87064		1.44651		1.23534
		1.97041		2.00895		2.53222			2.14993		2.88369		2.59968			2.89487		2.90384		0.641204
		2.9503		2.2883		2.67795			1.53881		2.83231		2.67712			2.17314		0.788314		0.493302
		2.87012		1.4564		1.77582			1.34478		2.73278		2.74627			2.11873		2.59426		0.790233
		2.91664		0.20041		2.78456			1.92171		2.67254		2.51193			2.32197		2.9081		0.267669
		1.65911		1.51609		2.82925			2.06068		2.70966		2.8497			2.05244		0.889706		2.7799
		1.99426		2.63668		2.17366			1.47403		2.78716		2.48115			2.90624		1.92675		1.23949
		2.70949		2.37794		0.795514			1.13144		2.01681		2.15711			2.65079		1.86114		0.490298
		2.72556		1.3894		2.06075			1.01017		2.63578		2.56475			2.75738		1.31605		1.01491
		2.33182		1.4724		1.16041			2.66307		2.89508		2.42422			2.69693		2.60377		0.336066
		2.23537		1.08014		1.75544			1.3422		2.09927		2.26534			2.53751		1.47654
		2.09688		2.14367		2.71375			0.855814		2.89157		2.25131			2.31551		1.49484		0.394244
		2.42726		2.80514		1.96984			2.16747		2.85951		2.56901			2.18994		2.44508		0.786496
		2.95356		2.68623		1.6602			2.12366		2.76084		1.62183			2.1269		0.960422		1.05974
		1.27285		0.537932		1.96987			2.89967		2.78033		2.40644			2.89478		1.68428		2.81026
		1.84737		2.40469		2.74313			1.23187		2.1463		2.87162			2.89009		1.45017		0.543201
		2.31822		0.683897		2.63264			1.63095		2.92533		2.59894			2.5627		2.2821		0.422524
		2.84722		1.14205		1.93574			2.85557		2.11169		2.35277			2.89677		2.59582		1.69587
		1.2243		2.07416		2.61256			1.65251		2.84145		2.7728			0.551079		2.38473		0.192419
		2.76196		2.01767		2.01734			2.29669		2.53021		2.55594			2.32483		1.5057		2.8377
		2.57848		1.49764		1.69764			1.54722		2.85529		2.14557			2.87361		1.36369		0.808126
		2.78742		1.70674		0.923545			2.71159		1.59146		2.20055			2.8415		2.64848		2.30738
		1.7857		1.36015		2.6628			2.25471		2.81758		2.5412			2.84136		2.79033		1.55143
		1.92021		1.27578		0.96556			2.86484		1.77282		2.52455			2.67583		2.86563		1.08107
		2.26539		1.11352		2.14991			1.86738		2.76965		2.89761			2.28749		1.17904		1.09283
		2.80871		2.09863		1.29071			2.56578		2.16999		2.33754			2.28531		1.26399		0.354645
		1.31041		2.03254		0.668721			1.69714		2.02923		2.79878			1.63768		2.83574		2.29084
		2.35461		2.32449		2.39081			1.65175		1.51607		2.31321			2.3435		1.34293		2.3769
		2.66687		0.728465		2.70964			2.07931		2.21136		2.60445			2.47515		1.33225		1.24171
		2.7503		2.33588		1.68865			1.22465		2.47107		2.56183			2.89119		1.52997		0.316974
		2.63886		1.932		1.898			1.66582		2.32028		2.34338			1.86186		1.62629		2.05442
		2.87357		2.15497		2.54364			1.03585		2.46616		2.85698			2.06518		2.11341		2.7707
		1.90248		2.08833		2.08968			1.42764		2.81153		2.40802			1.71256		2.27656		1.20233
		2.22441		2.80863					2.00885		2.85706		2.43622			1.8401		0.987316		1.23557
		1.74986		1.78804		1.53619			2.74901		2.57		2.59812			2.91593		1.59338		0.173102
		1.8682		2.04936		2.72749			2.73558		2.79293		2.73993			1.98579		2.81755		0.906721
		2.80886		2.34048		2.67898			0.676518		2.41303		2.89384			2.33298		2.16501		1.42554
		2.3375		1.50067		0.633498			1.28244		2.33715		2.48379			2.32216		1.10291		0.812637
		2.56547		1.90891		2.23116			2.86156		2.36522		1.89881			2.11033		1.67787		0.821519
		2.36569		1.82302		0.753356			1.4185		2.65526		1.99206			2.06669		1.06822		2.66001
		2.43658		1.72988		2.33985			1.50519		2.87616		2.84507			1.29886		1.38079		0.647718
		2.34516		1.92225		0.920214			1.16561		2.41111		2.50379			2.4911		2.38336		1.93642
		2.61915		1.89968		2.71537			2.64902		2.48927		2.80166			1.07977		2.81978		0.916027
		2.69358		0.769638		2.49376			1.03669		2.48831		1.71828			2.22171		1.50529		1.84365
		1.86091		1.7223		2.41592			2.88061		2.54138		2.33547			1.82784		1.24365		2.10519
		2.07996		1.72333		1.03392			1.19294		1.89126		2.07872			1.88807		2.79849		0.705635
		1.98466		2.03379		1.33417			2.03057		1.95035		2.25178			1.68587		1.32452		1.6913
		2.42284		2.01085		1.83911			1.20117		2.38229		2.57918			2.62005		1.6694		1.35908
		1.99519		2.52302		0.100882			1.12667		2.2645		1.73584			0.986857		1.14694		1.6197
		2.30911		2.89864		0.384913			2.65212		2.5203		2.52304			2.15517		2.46645		0.695984
		2.43396		2.87188		1.61647			1.52537		1.89764		2.4419			2.03399		1.86456		2.75865
		2.45549		1.68498		2.55172			2.71373		2.75964		2.86365			1.51388		2.77195		2.34598
		1.91736		2.1742		1.07668			1.79592		1.63111		2.28818			2.32009		2.19523		1.71717
		1.91788		1.876		1.95373			1.09628		2.06943		2.54868			0.669761		1.92654		1.70716
		2.467		2.90258		1.87056			1.08089		2.5169		2.39735			2.55306		1.62919		0.764757
		2.80411		2.1965		1.82902			1.82		2.35591		2.78878			2.86704		1.09295		2.77077
		2.76682		2.77057		0.718625			1.87152		1.88493		1.51222			2.71352		1.45965		2.7852
		2.84665		1.98494		1.52491			2.88249		2.75798		2.77387			1.95795		2.05991		0.757054
		1.57147		2.1629		1.61331			2.51237		2.53183		1.77407			2.12183		2.50363		2.02584
		1.64983		1.32739		1.33323			2.54649		1.89745		2.52535			1.61987		2.29944
		1.94969		2.79251		2.44959			2.5254		1.85269		2.61676			2.56286		2.23973		0.684561
		2.77759		2.08503		2.05146			2.29851		1.96025		2.72183			2.04039		1.67465		1.67922
		2.82446		1.58396		0.650979			1.387		2.65692		2.88119			1.42995		1.995		2.63351
		2.46867		2.31797		0.497133			1.84769		1.99583		2.15741			2.01751		1.6096		1.7818
		2.85594		1.93306		2.70869			2.46353		2.57488		2.23256			1.93956		1.00386		0.0925358
		2.80203		2.90899		1.48158			1.83686		2.14002		2.28518			2.3626		1.45145		0.795682
		1.93175		2.92216		1.28015			1.51641		2.52567		2.58835			1.96278		2.27118		2.30467
		2.29091		2.8965		2.15654			2.24461		1.76645		1.71023			1.68042		2.52329		2.65808
		2.53346		1.15017		2.75464			0.896239		2.15775		2.76483			1.4355		1.65909		2.08427
		1.98031		1.92041		1.49886			1.37463		2.69406		2.72195			1.33571		1.73059		1.26492
		2.63253		2.17724		0.702007			2.08908		2.06316		1.74284			2.08967		1.61595		1.83355
		2.07692		1.86882		2.75185			2.37189		1.88437		2.55887			1.65869		1.65316		0.81679
		2.92321		1.27242		2.54871			0.666855		2.04681		2.8882			2.41918		2.81987		0.149755
		1.99208		2.87011		1.69231			1.5579		2.49664		1.82735			0.973641		2.04936		1.11985
		2.52279		2.09099		1.196			2.87823		2.41638		2.12074			2.21326		1.54196		1.77686
		1.87464		1.60954		0.0669935			2.77053		2.14484		1.53322			2.45072		1.8801		1.64792
		2.89468		1.87239		1.97351			1.51282		1.98145		1.44879			2.77815		1.45047
		2.41097		2.10329		2.35752			1.88683		2.64634		2.18806			1.56287		2.41159		1.38908
		2.61474		1.92315		1.75526			1.00146		2.30841		1.89831			1.95606		1.89789		1.37053
		1.99917		1.69422		1.68613			2.81887		1.94242		2.51512			1.94259		1.96802		0.892622
		2.68455		1.89735		2.53957			1.11532		2.03804		2.7389			0.917255		2.73492		2.51809
		1.87324		1.93251		2.56074			1.55504		2.05759		2.09936			2.14675		2.09731		1.59674
		2.3995		1.22203		0.156159			1.78826		2.71767		2.85689			2.40686		1.18105		2.65857
		2.91974		2.83562		2.06857			2.31783		2.5631		2.6953			2.34919		1.40733		0.693397
		2.02219		0.947988		0.492677			2.18116		1.67327		2.5112			1.73316		1.05475		0.887891
		2.82964		1.64699		1.06434			0.409798		2.33098		1.8336			1.96303		1.4086		1.57128
		2.61101		1.8989		1.52225			1.00387		1.57594		2.75398			1.84238		1.63782		1.78067
		1.90804		2.76786		1.25698			1.18468		2.6316		1.86137			2.36979		1.64763		1.16345
		2.67354		1.83538		1.83998			2.23694		2.37489		2.79946			1.97171		1.58699		2.78971
		2.42084		1.47334		1.30018			1.26848		1.86554		2.41875			1.87115		2.20386		1.72976
		2.9458		1.73841		2.18938			1.50838		1.43001		2.04912			1.53755		1.95241		1.85463
		2.18898		2.83795		2.39417			2.66717		2.05832		1.82295			2.66284		1.73221		0.896894
		2.93171		1.68473		1.06695			2.87217		2.35443		2.07792			2.44232		1.92249		1.35884
		2.70143		1.16811		2.36853			2.16696		1.67655		2.53877			2.34659		2.23874		2.07249
		2.05257		2.05113		2.7796			1.55388		1.85518		1.7216			0.742595		1.3972		1.08266
		2.9118		1.72158		0.956824			1.18493		1.61028		2.56722			1.00553		1.79407		0.466081
		2.28678		2.20441		1.08365			1.30546		2.15943		2.36846			2.4067		2.24377		1.14153
		2.9137		2.82158		1.88396			2.44081		2.3906		2.14911			2.61134		1.72004		0.942858
		2.25042		2.91037		0.948002			1.55703		2.84188		2.70298			1.70974		1.69608		1.16092
		2.194		1.84435		1.63161			1.59849		2.38529		2.00023			2.13546		2.32991		1.18959
		2.51797		2.2916		2.14352			1.72454		1.89665		1.93685			2.52563		2.00412		1.84953
		2.16041		1.35521		1.41042			2.24984		2.3886		2.5255			1.93018		2.23776		0.86925
		2.36599		0.754777		1.84268			2.89369		2.49855		1.73958			1.83999		1.83061		0.838174
		2.66775		1.50185		2.28766			2.25519		1.75119		1.62232			2.0837		1.53823		0.857415
		2.52034		1.42304		2.73379			2.353		2.43373		1.88994			1.79824		2.1025		0.487715
		2.86275		2.57315		1.05732			1.79177		2.4658		2.84032			1.58287		1.55502		2.41882
		2.73927		1.37053		2.31094			1.58907		2.18776		1.73417			2.50392		1.99815		1.65026
		2.70852		1.22008		2.02543			1.41587		2.06964		2.83664			1.34133		1.82669		1.01421
		2.14555		2.82951		1.08941			2.67452		2.44579		2.69019			2.25501		1.76284		1.88548
		2.15007		2.86411		2.24015			1.33182		2.07721		2.24487			1.90709		2.35287		2.06713
		2.19758		2.40146		0.5606			2.68147		2.3716		2.07388			2.25606		1.6067		1.17652
		2.2893		1.81067		0.992107			1.90722		1.81561		2.26124			2.0578		1.80445		1.12998
		2.84155		1.93701		1.79983			1.44924		1.8747		2.58127			2.56111		1.71546		1.92508
		2.40254		1.7601		1.39869			2.22696		2.62124		2.84343			2.20325		2.31951		1.17445
		2.58319		1.07201		1.90415			2.25689		1.81379		2.60534			1.83857		2.48504		1.54518
		2.21881		2.52658		2.2166			1.76524		1.80097		1.73136			2.42584		1.80681		1.00876
		2.91622		1.90151		1.46252			1.71618		1.98733		2.61503			2.07816		1.63812		1.61334
		2.28288		2.65555		2.029			2.53728		2.25162		2.49811			2.02963		1.93138		1.36224
		2.77651		2.365		1.13068			1.20563		1.83383		2.35385			1.96547		1.18721		1.16476
		2.39257		2.12039		1.83082			1.9859		1.53495		2.48616			2.32305		1.7072		2.24782
		2.1008		1.27487		0.686197			1.89813		2.44034		2.43135			1.67956		1.66137		1.2723
		2.23922		1.13439		2.15127			1.72824		1.61841		1.73744			1.57847		2.22443		1.51452
		2.77464		1.74308		2.0408			2.55562		2.51109		1.67819			1.63972		2.4019		1.14869
		2.58223		2.11626		1.53447			1.71628		2.04037		2.47384			1.51329		2.74793		1.69595
		2.65683		1.83388		1.59763			2.46186		1.88476		2.0595			2.18691		1.72924		0.542537
		2.62063		1.96272		1.78671			1.19783		2.59256		2.37823			1.82022		2.798		1.75194
		2.68566		2.85441		0.841902			2.69169		1.34924		1.86217			2.27674		2.62825		1.03114
		2.93707		1.68294		2.5369			1.39677		1.81962		2.13749			1.36151		1.88557		1.76885
		2.73195		2.12758		1.58211			1.22144		2.52891		2.08602			2.03935		2.46373		2.13475
		2.61932		1.53152		2.03981			1.66563		2.2837		2.39232			1.10012		1.73309		1.542
		2.7794		1.65732		1.36605			1.55078		2.74971		2.14065			1.45495		2.04612		2.09327
		2.46672		1.94381		1.76289			2.21798		1.61999		1.99			2.24222		2.16231		1.39092
		2.08609		1.61746		2.67455			2.32202		2.24774		1.72614			1.7909		1.99148		1.41362
		1.99702		1.69472		1.49626			1.74685		2.19145		1.63522			2.59177		2.08763		1.43209
		2.12585		1.95078		0.879735			2.79569		2.5217		2.16542			1.34318		1.9675		2.59648
		2.14124		1.59114		2.26045			1.38733		2.29397		2.23715			1.70157		1.78246		1.48489
		2.25569		1.7841		0.555426			2.63867		2.09884		2.36644			1.75708		1.94308		1.34165
		2.56614		1.86618		1.54948			2.27021		2.16184		2.24282			2.55719		2.05714		2.53499
		2.32508		1.7522		1.71362			1.56899		2.30814		2.104			1.87059		1.38198		1.64852
		2.22011		2.84524		1.87243			1.55936		1.83267		2.38251			2.27174		2.10511		0.892162
		2.51944		1.95139		1.85705			2.62169		2.48074		1.84832			2.02108		1.78068		1.43528
		2.21842		1.71075		1.3661			1.93949		1.88055		2.30935			1.43725		2.2227		2.50111
		2.08651		1.69323		1.86967			1.78164		2.01284		2.09969			2.40535		1.78006		1.91417
		2.72355		1.39796		1.27787			1.70138		1.70054		2.80609			2.74409		1.78747		1.64761
		2.84451		1.31638		1.63193			1.60239		2.63893		2.57194			2.34589		2.42073		1.32428
		1.94069		2.26613		1.62695			1.42578		1.82391		2.41316			2.12745		2.43099		2.03749
		2.34704		2.56405		1.3437			2.37001		1.79517		2.20082			2.31679		2.26223		0.811018
		2.29424		2.76748		1.65205			2.10526		1.99741		2.66882			2.0667		1.80423		1.29922
		2.42459		2.36052		2.06577			1.56356		1.87001		2.28287			2.10267		2.86563		0.866676
		2.74653		1.79649		1.09368			2.39573		2.3573		2.2619			1.95038		2.14829		2.20259
		2.26335		1.05893		1.96216			2.23109		1.8348		2.27291			2.02935		2.71801		1.05052
		2.74035		1.93956		1.2783			2.02726		1.88336		2.34559			1.60811		2.0632		0.914658
		2.43536		2.34533		1.37874			1.78792		2.10106		2.00609			2.13353		1.71172		1.42405
		2.36714		2.83773		1.10998			1.62712		1.97437		2.51246			2.05217		2.49922		1.43916
		2.31266		2.15636		2.10123			1.98118		1.90495		1.92061			2.22901		1.8103		1.93706
		2.65048		2.53585		2.03526			1.39868		2.13137		2.57851			2.26323		2.24607		0.977834
	root2	1.99759		2.06466		0.904226			2.85166		1.78199		1.61064			2.12243		2.61905		1.56012
		2.07969		2.81749		1.27487			1.41419		1.749		2.18629			2.35625		2.07378		1.46743
		2.86707		1.96113		0.642363			1.62959		2.27944		2.18149			1.8078		2.03135		1.1698
		1.37037		1.08886		2.57238			2.02827		2.26171		1.93568			2.4171		2.55163		1.99627
		1.55704		2.41909		2.45153			1.6616		2.02453		2.16038			1.47435	root2	2.46591		2.3104
		1.2163		2.36806		1.64893			1.85888		2.16301		2.10748			1.78353		2.56584		2.09992
		2.5568		1.33042		1.3831			1.8483		1.76661		2.38051			2.44846		1.78225		0.795133
		2.84946		2.48945		2.43476			1.7209		2.81595		2.41932			2.63862		1.67123		1.36547
		2.96121		1.78936		1.26693			2.21594		2.03132		2.64828			1.82495		2.29899		2.19761
		2.03112		1.91014		1.71594			2.29364		2.40107		2.31783			1.99821		2.51432		1.71782
		2.03423		2.61755		1.93128			1.91276		2.18127		2.47704			1.8919		2.49545		1.62891
		1.08664		1.74634		1.25859			2.05637		2.08847		2.24153			1.8811		1.64673		1.45667
		2.04382		1.71404		1.76718			1.93537		2.2331		2.11233			2.22136		2.08215		1.3577
		1.53131		1.09726		1.53384			2.00851		1.85247		2.67793			2.40139		2.80875		2.72579
		2.00342		2.56025		1.91344			1.59611		1.97344		2.05119			2.26003		2.85785		1.67598
		1.95302		1.29778		1.74948			1.77795		2.02466		2.14176			2.21908		1.82497		2.58086
		2.11867		1.57443		0.903557			2.45437		2.013		2.18182			1.71973		2.10554		1.30364
		2.55817		2.30898		2.48996			1.98502		1.88618		2.64713			2.8083		2.62527		1.09269
		2.26404		2.33556		0.563671			1.94114		2.37022		1.83786			2.19878		0.228276		1.06986
		2.67525		2.59289		1.47749			2.3415		2.09185		2.078			2.2246		2.88091		2.20278
		1.95277		1.63156		0.942026			2.23441		2.17573		2.4333			2.41567		2.78634		0.536577
		2.47742		1.84975		1.90144			2.28602		1.99169		2.17374			2.40634		2.85041		1.32193
		1.78093		1.88354		1.27696			1.76085		2.41536		2.26926		root2	2.59592		1.86519		2.16882
		2.31289		1.95285		1.35204			2.17237		2.09274		2.22617			1.52754		2.93067		1.28891
		2.22947		2.28329		1.60259			1.72778		2.00774		2.56766			1.34766		2.88314		2.17052
		1.82503		1.74016		1.52266			2.29701		2.11806		2.36847			1.08225		2.11628		1.20368
		1.6882		1.91191		1.58194			2.31061		1.92455		2.32124			2.84959		2.92886		1.16487
		2.45721		0.926162		1.98651			2.55692		1.96385		2.31857			2.66333		2.84267		1.86452
		2.86684		2.78029		1.3775			2.30794		2.33264		2.12013			2.8989		1.55529		1.71445
		1.68406		1.773		2.45681			2.27752		2.33977		2.60523			2.75155		2.31134		1.26489
		2.85808		2.17227		2.28846			2.33593		2.0662		2.38188			2.8106		2.29108		2.22932
		2.68279		2.32696		0.755858			2.59093		2.44572		2.0787			2.09702		1.8718		2.15413
		2.89313		2.74113		1.97628			1.80753		2.00777		2.10136			2.82434		1.74273		2.19935
		2.69812		2.0033		1.08235			1.91878		1.96679		2.41098			1.07806		1.92081		1.83368
		2.42836		2.40645		1.17538			2.36263		1.94224		2.40681			2.89704		1.49422		1.27468
		0.90915		2.05131		2.04759			2.34084		2.21439		1.88591			2.52104		2.29508		1.96224
		2.95603		1.83116		1.65601			2.42148		2.20419		2.63355			0.952153		1.35337		1.64629
		2.60107		2.80326		1.74505					2.76661		2.71917			2.59287		1.96442		1.76152
		2.09581		1.95826		2.08854			1.49688		2.54667		2.32133			2.6539		1.36605		1.27149
		2.35189		1.77261		1.33226			2.48472		2.06541		2.35512			2.52488		2.83888		1.89586
		2.1422		2.09025		1.16361			2.94397		2.74699		2.39331			2.55761		2.88809		2.19703
		1.75955		2.43428		2.02149			2.72371		2.36332		1.86017			2.92645		1.65619		2.05908
		1.84166		2.60349		1.21422			2.7276		2.36535		2.70246			2.84408		1.76753		2.07063
		2.91777		2.14948		1.52333			2.62728		1.99135		2.45383			2.63177		1.96541		2.44095
		2.21746		2.28365		2.0879			2.36433		2.60706		2.38627			1.87671		0.736801		1.9996
		2.71818		2.72211		1.4415			2.88235		2.29217		1.98266			1.61439		0.682438		2.03712
		2.21284		2.79766		1.74076			2.58728		2.17807		1.94065			2.90364		2.16262		2.1105
		2.94575		2.26341		1.39358			2.37921		2.00616		2.35105			1.10285		1.48088		1.41411
		2.91389		1.98294		2.09448			2.79395		2.09257		2.55504			2.68562		1.88713		1.26185
		1.79928		2.76646		1.81906			2.73351	root2	2.77792		2.58445			2.72881		2.80928		1.50502
		1.68768	root2	2.81888		1.32932			2.39221		2.01595		2.52188			2.95203		1.56465		1.34809
		1.34784		1.67		2.27772			2.52136		2.77205		2.35759			2.10563		1.99021		1.52014
		2.93103		1.60418		2.49564			2.14433		1.89683		2.32023			2.2477		1.20364		2.07544
		2.34931		2.805		1.63425			2.81856		2.91216		2.33209			0.88156		1.80927		2.32754
		2.92394		2.43495		0.981637			2.76076		2.86779		2.57303			2.73433		2.53669		1.73604
		2.71509		1.51518		2.39569			2.06086		2.80049		2.24121			2.79657		1.26329		2.16158
		2.76265		1.2832		2.03029			2.43493		2.83648		2.46122			1.84137		1.29606		1.37386
		2.38472		2.18931		2.21449			2.23589		2.66568		2.1784			2.45026		0.63845		2.01677
		2.51661		2.53749		1.41404			2.04312		2.53834		2.39186			2.01738		1.70538		2.1934
		2.23917		2.88372		2.03736			2.71888		2.53479		2.18911			2.79274		1.67367		2.1233
		2.80687		1.19761		2.50979			2.01528		2.6418		2.04633			2.34391		1.27547		1.56096
		1.77828		2.89603		2.03421			1.96363		2.35222		2.14763			1.61219		1.05148		2.01525
		2.87022		1.62906		2.19597			1.63612		2.85632		2.15202			2.73116		1.00872		1.88411
		2.75412		2.8827		1.60658			2.1304		2.50249		2.34182			2.3021		2.36911		1.5566
		2.66842		2.72634		1.60699			1.94798		2.2457		2.35732			2.7851		2.12289
		1.38444		1.33696		2.35104			1.68521		1.35968		2.49989			1.91981		1.4232		1.01104
		2.36367		1.93791		1.46074			2.0887		2.47966		2.20254			1.12336		0.839224		1.89605
		2.91997		2.16107		2.1554			1.98343		2.82128		2.47003			2.57997		2.26775		2.47719
		2.42586		2.18358		1.89964			2.51196		2.45796	root2	1.98963			2.07938		2.04597		1.55523
		2.63344		2.6297		1.93756			2.29841		2.91207		2.13675			1.69728		1.81565		2.4923
		1.89785		2.81538		2.25546			2.84572		2.64769		2.8684			2.2042		1.22209		1.8943
		2.91554		2.24981		2.22864			2.86178		2.66294		2.67749			1.83777		1.32873		0.69263
		2.58587		1.6797	root2	1.75629			1.88961		2.63008		2.84896			2.3409		1.20173		2.47296
		2.50591		2.0745		1.84726			2.21247		2.91741		2.88303			1.61529		1.78673		1.79459
		2.18975		2.42268		1.74151			2.66734		2.80271		2.45419			0.445325		1.20612		1.53781
		2.43064		1.79119		0.744138			2.69364		1.91155		2.62688			0.495923		1.54891		2.1766
		2.81034		2.82462		2.064			2.04614		2.17217		2.72156			2.43847		2.65268
		2.8891		1.10051		1.73318			2.05371		2.00659		2.89047			2.04367		2.19835		1.6896
		2.77579		1.71424		2.69087			2.29768		2.72476		2.92063			1.67343		1.40593		2.68988
		2.94496		2.44303		2.58433			1.95866		2.35962		2.75829			1.38491		1.52708		0.820479
		2.22201		0.826662		0.212971			1.96007		1.96221		2.91504			1.31117		1.85702		2.82328
		2.7797		2.18619		2.05781			2.76508		2.47042		1.9892			1.23795		1.65523		1.96533
		2.35517		2.28626		1.24857			2.39471		1.72631		2.29849			1.95797		1.0127
		2.94042		2.87155		1.12761			2.23482		1.68126		2.80753			2.07435		1.10093		2.79023
		2.70188		2.89883		1.93508			1.9943		2.33283		2.77433			2.15903		1.16571		2.46507
		2.88095		2.85887		2.71941			1.76385		2.43613		2.8682			0.957379		1.42803		2.70595
		2.35242		1.26633		1.15283			1.93101		2.66488		2.72175			2.71937		1.85315
		1.99745		2.84241		1.92304			2.29948		2.33891		2.81278			2.27907		1.81524		0.904255
		1.99317		2.50145		0.81949			2.29959		1.79598		1.90988			1.25832		1.5008
		2.73439		2.2721		1.82924			2.42632		2.8888		2.3551			1.682		2.05606
		1.65712		1.52335		2.02314			2.89112		2.86831		2.88534			2.38718		1.53526
		2.93099		2.88443		2.64334			1.92483		2.76121		2.69656			1.85538		1.38838		0.56484
		2.74471		2.53779		0.932855			2.65183		1.77732		2.6942			2.38223		1.95174		0.722544
		2.76212		2.62008		1.857			2.81278		1.71845		2.86101			1.54615		1.74266		0.90381
		2.1963		1.72919		1.32775			1.67234		2.59839		1.80804			2.46225		1.92803
		2.05044		1.63116		2.29614			2.72527		2.89287		2.44644			1.87042		2.52151		1.31483
		2.89665		2.9132		1.83712			2.00814		1.52298		2.23838			1.8173		2.54523		1.04555
		2.08243		1.70942		0.412305			2.29741		2.47586		1.77874			2.07777		2.13364		1.30598
		2.94732		1.89316		2.7106			1.58513		1.78057		2.41165			2.05505		1.48133		0.689957
		1.69411		2.44824		2.78939			1.81887		2.88164		2.03629			2.67829		1.38845		1.96007
		2.13854		1.53902		1.85698			1.97274		2.53333		1.5246			2.67858		2.13291		0.157858
		2.62631		1.58633		0.88469			2.43363		1.4976		1.69909			2.336		1.48971		1.45644
		2.79252		2.67211		1.41951			1.81944		1.70156		1.9405			2.28102		1.29532		2.84971
		2.84744		1.57007		1.1738			2.35991		2.71557		2.05515			2.00862		1.70108
		2.95508		0.766744		2.31498			1.86502		1.62903		2.87485			1.71385		1.2392		2.84658
		1.71079		1.95954		1.11287			1.68735		1.60666		2.72594			2.3807		2.20024		0.864154
		2.24148		1.93968		1.02311			2.29221		1.64129		2.56855			1.20083		1.73706		0.01443
		2.10413		2.92391		1.82647			2.36615		2.84652		2.42971			1.71107		1.45524
		2.13078		1.86183		2.28782			2.54468		2.15978		1.52707			2.76594		2.90436		0.554447
		1.44412		2.36018		0.800842			2.61496		2.52184		1.86869			1.98602		1.83706		1.8407
		2.67717		2.55887		2.51525			1.85544		1.55074		2.5098			1.94382		2.35407		0.990236
		2.74567		2.71566		2.7296			2.38173		1.68925		2.26156			1.13652		2.89378		0.453784
		2.57875		1.70015		1.41333			2.6703		1.3661		1.93865			2.46151		1.30842		1.72259
		1.5698		1.86789		1.28421			2.53784		1.96795		1.61273			2.60302		1.55918		1.75878
		2.52255		1.49467		0.79654			2.66039		2.52201		2.06684			2.2368		2.81937		1.05782
		2.00594		1.11692		2.13229			2.41967		1.9408		2.52808			1.84053		1.76504		2.40029
		2.12521		2.57196		1.6276			2.23597		2.38449		1.71536			1.67312		1.07664
		2.95454		1.19745		1.82893			2.24464		2.03186		2.66652			1.37302		1.68135		1.78762
		2.06366		1.39833		0.803614			2.27701		1.70631		1.86417			1.65729		2.78901		1.01209
		2.89757		2.46286		0.0171232			1.88606		2.07701		2.71194			2.32081		2.17502		2.36088
		2.85928		1.36432		1.82236			2.13381		2.82257		1.81973			2.02241		2.48095		2.35635
		2.2277		1.90662		1.51189			2.4879		2.13885		2.34903			2.22867		1.35081		0.367609
		2.95096		1.05816		0.850717			2.01266		2.08561		2.84989			1.57757		2.32758		1.58226
		2.80294		2.2409		0.894024			2.83169		1.66723		1.8092			1.75128		2.79201		0.82601
		1.65866		2.34363		2.65322			2.13893		2.01039		1.97777			2.49098		2.03008		2.31628
		2.18189		2.92355		1.13882			2.5697		2.39759		1.36025			1.98043		1.56079		1.85657
		2.19012		2.02098		2.16823			1.94526		2.181		2.45703			1.50313		1.2208		0.641616
		2.75865		2.65738		0.971746			2.58117		1.66234		2.4819			1.67403		2.28224		1.84694
		2.21044		1.72919		2.17363			2.60245		2.73558		1.71945			0.990318		1.63641		2.54813
		1.82952		2.78898		0.892071			2.07254		1.56599		2.70563			1.42504		1.69857		2.43299
		2.72239		2.68208		2.11673			2.14678		1.99031		2.25685			1.77114		1.39185		1.95876
		2.64279		1.92664		0.73446			2.49193		1.25232		2.28391			1.6576		2.42979		0.625046
		2.88524		0.916015		0.705539			1.91921		2.43426		2.63261			1.75071		2.56299		2.39199
		1.8966		1.85635		2.24527			2.09381		2.59357		1.31689			1.16505		1.77889		0.658475
		2.93152		1.44487		0.967929			2.4428		1.80121		2.70132			2.26364		1.56565		1.65595
		2.22048		1.57175		1.47494			1.82182		2.71336		2.05279			2.05476		2.80838		2.05923
		2.31073		1.30158		2.64764			1.73355		1.60317		1.99074			2.05524		1.9768		1.88302
		2.51814		2.58476		0.123324			2.30989		2.87322		2.62432			2.16064		2.24433		1.74386
		2.89033		2.66181		0.927593			2.88294		2.87486		2.13793			1.71314		1.55986		2.23282
		2.64128		2.84911		2.67547			2.27179		1.92926		1.82801			1.53394		1.6394		2.36035
		2.66264		2.83762		2.60268			2.68525		2.16633		1.79408			2.24554		1.30171		1.46641
		2.89596		1.62225		2.20107			1.59267		1.69386		2.06562			1.94914		1.87547		2.76929
		2.41993		2.84541		2.59487			2.49504		1.49421		2.58674			1.89385		1.96448		2.22788
		2.50034		2.76588		1.4803			2.0276		1.76883		2.85147			1.74791		1.92149		1.50358
		2.4301		2.60191		2.80915			1.97836		2.13872		2.15111			2.52561		1.69037		2.50162
		2.61308		1.31558		2.68251			2.57706		2.03523		2.10436			2.17967		1.58566		0.851934
		1.69277		2.84609		2.72494			2.28273		2.15108		2.63204			1.37109		1.5141		2.7635
		2.38114		1.78855		0.454153			1.63836		2.82729		1.9658			2.05418		1.38337		2.79252
		2.67767		1.55373		1.75976			2.40401		2.85217		2.83632			1.77049		2.46444		1.69362
		2.21631		1.47946		0.680022			2.50703		1.57154		2.61162			1.49493		1.74427		2.03817
		2.39027		2.40027		1.93955			2.22949		1.98478		2.11775			1.77312		1.77292		1.86593
		2.18024		2.87778		1.18363			2.8346		1.39107		2.7019			1.29275		2.63418		0.557397
		2.72726		1.35404		2.01211			2.15629		1.90344		1.91356			1.50351		2.08738		2.4174
		2.91596		1.51348		1.98302			2.11871		2.2879		2.01806			1.99189		2.63092		1.89094
		2.69795		0.987695		0.933674			2.4123		2.77969		2.85565			2.0202		1.57469		0.855518
		2.33484		2.02767		1.75438			2.3516		1.95274		2.25325			2.3959		2.90327		1.3298
		2.37936		2.33053		1.32186			1.73806		1.8572		2.22625			2.80539		2.24762		0.935996
		2.44827		2.17697		0.670351			2.06707		1.81335		2.60087			1.0067		1.7205		2.76035
		2.27712		1.15093		1.93811			2.14048		1.90915		1.91719			1.63178		1.51339		1.63564
		2.33658		1.68736		2.39247			2.25867		1.75045		2.06341			2.06665		2.57764		2.18765
		2.64799		2.08392		1.68552			1.94775		1.94262		2.84931			1.59125		1.63516		1.91092
		2.44017		1.84196		2.1026			1.96439		2.8585		2.02173			2.19703		2.26952		1.57331
		2.43373		2.3707		1.04532			2.31073		1.49391		2.22747			1.71486		2.23329		0.067536
		2.85053		1.80698		2.74709			2.16367		1.86367		2.33065			1.83446		2.22933		0.944577
		2.49075		2.18525		1.63421			2.22031		1.92387		1.98813			1.65785		1.54867		1.70869
		2.27927		1.87954		2.33501			2.3683		2.20438		2.39676			1.51667		2.54184		1.49261
		2.84476		1.77162		2.68823			2.03349		1.59063		2.32367			1.46177		1.5071		0.806902
		2.37659		1.04653		2.80241			2.06382		1.83336		1.87367			2.14994		2.43642		0.673686
		2.67559		1.51693		2.64399			2.20057		2.23939		2.16292			2.38832		2.31534		1.99991
		2.67194		2.37992		0.763352			1.98143		1.97605		2.32845			1.80083		1.85741		1.26935
		2.58357		1.92065		0.975114			2.06537		2.19081		2.144			1.61794		1.45355		1.04388
	root3	2.8707		1.19937		0.695145			2.71139		2.07081		1.91435			1.78569		2.06342		2.14735
		2.77034		2.30386		0.862307			2.4548		1.95893		1.51196			1.7957		2.06941		1.68429
		2.60036		1.44137		1.00491			2.0432		2.81747		2.68211			2.05159		2.21391		2.07762
		2.94355		1.08938		2.46017			2.14825		2.69256		2.82452			2.33823		2.1681		1.11541
		2.75793		1.7047		2.57315			2.18394		2.78466		2.4951			2.41797		1.79857		2.29604
		2.69949		2.22477		1.88171			2.17956		2.03958		2.50901			2.27804		2.09025		2.52686
		2.91655		2.61307		2.36737			2.21751		2.5149		2.38759			1.80227		2.86524		1.91717
		2.91381		1.59334		1.35578			2.0191		2.78033		2.38877			2.19946		2.16717		0.710565
		2.94406		2.27363		1.52145			2.2661		1.86817		1.72823			1.89983		2.52569		1.78552
		2.30275		2.76121		1.47738			2.09284		1.74612		2.52094			2.75574		2.07301		1.49137
		2.84415		2.87438		1.27108			1.96532		2.75742		1.79081			1.98508		2.39269		1.41909
		2.66076		1.8265		1.76336			2.23708		2.27348		2.85797			2.27284		2.09446		1.11422
		2.54771		2.45993		2.20737			2.30878		2.51827		1.95657			2.47377		1.83963		1.24524
		2.31985		2.76601		2.1529			2.25786		2.08399		1.83444			2.46486		1.71837		0.99099
		2.9378		2.21926		1.45391			2.0915		1.75976		2.1825			2.17492		2.20583		1.40413
		2.65644		2.82212		1.14386			1.91119		1.82261		2.43472			2.28661		2.05279		1.0859
		2.7726		1.59568		2.54301			2.11404		2.42238		2.37579			1.78715		1.94571		1.66619
		1.88637		1.98526		1.82022			2.03918		1.69006		1.78414			1.94999		1.93383		1.45607
		1.88682		1.26815		2.54605			2.59176		2.6188		1.57701			2.24796		2.36447		1.24303
		1.77611		2.01662		1.39948			1.77731		1.9774		2.49175			2.01185		1.85927		1.11242
		2.86211		2.17481		1.22599			2.26405		2.13943		2.57197			1.99964		1.88994		2.26243
		2.83543		1.43035		0.671628			1.79947		2.203		1.78039			1.77225		1.57273		1.9091
		2.81503		1.85728		0.72789			2.09059		2.1499		2.37726			1.82189		2.38293		2.57186
		2.29901		1.28107		1.67539			2.58208		1.68093		1.84885			2.38834		2.83567		1.75363
		1.72526		1.90185		2.11577			2.36429		2.49568		2.63501			2.73054		2.16309		2.71931
		2.25786		1.62388		0.702988			2.19118		2.34404		2.33379		root3	2.65498		1.9729		1.38951
		2.07471		2.58929		1.16812			2.16746		1.93294		1.71325			2.0666		2.30985		2.5129
		2.39183		1.74066		1.03494			2.36433		1.79494		2.40684			2.39		1.98897		1.65388
		1.94102		1.81572		2.69919			2.14627		2.00341		1.82517			2.71574		2.01116		1.0987
		1.56221		1.79914		1.58117			2.01952		1.96504		2.25283			2.7972		2.86197		2.01115
		1.77564		2.14309		2.79719			1.97292		1.80057		2.53978			2.7166		2.0676		1.24216
		1.53525		2.35505		1.1416			2.29693		1.86506		1.97424			2.81138		2.69378		1.26854
		2.75747		1.91197		1.5405			2.09848		1.52882		2.29551			2.11843		2.56136		2.73856
		1.45955		2.61116		0.395242			2.34377		2.65015		2.5577			2.24348		2.33103		1.04111
		1.75932		2.49902		2.19351			2.04153		1.83234		2.21307			2.28993		2.10599		1.72444
		1.56718		2.17446		0.912029			2.49215		1.92608		1.95019			2.22282		2.5583		1.70848
		2.08594		2.47303		2.09904			1.89534		2.50972		2.78926			2.09293		2.01978		2.27391
		2.25386		2.30334		1.43264			2.19479		2.085		2.47423			2.89575		2.18747		0.907515
		2.0383		1.78042		0.282138			2.16935		2.10545		2.40717			2.58394		2.22758		1.77907
		2.79797		2.63906		1.37334			2.30189		1.9849		2.37064			0.339631		2.17259		1.89257
		2.34935		1.79792		1.15848			2.15838		2.58559		2.09243			0.0997091		2.32128		0.661665
		2.91167		2.57642		1.43853			2.583		2.56642		2.29193			2.34884		2.01913		1.28594
		1.86626		1.87176		1.36962			2.24079		2.03444		2.0389			1.43658		2.13076		0.954362
		1.89734		2.2093		2.7373			2.06069		2.12865		2.18178			0.602939		1.86351		1.82522
		2.65981		1.52483		1.51876			2.48361		2.06463		2.40225			2.55971	root3	2.86068		1.15206
		1.80822		2.19395		1.25832			2.32374		2.7182		1.93119			2.17764		2.08339		1.9772
		2.17306		1.84546		1.16762			2.19509		2.05581		1.98905			1.95407		1.91496		1.22295
		2.93621		1.25789		1.53857			2.2731		2.49554		2.13512			2.40829		1.37716		1.20559
		2.13158		2.00962		0.984472			2.52187		2.14844		2.39868			2.84457		2.475		1.16928
		2.79886		2.00263		2.23206			2.51353		2.48698		2.32553			2.23987		1.69809		1.15323
		2.78013		2.05601		1.24287			2.33226		2.84872		2.87023			2.13269		2.37177		2.15045
		2.09819		1.81313		2.38191			2.16552		2.6179		1.89021			1.97631		2.7071		2.38527
		1.93907		1.72513		1.70153		root2	2.6682		2.24301		1.80181			2.0414		1.86747		2.08892
		2.74795		1.77748		1.2139			2.60666		2.07804		2.17798			1.09522		1.90141		1.78252
		2.68122		2.64153		1.81194			1.54345		2.25629		2.22593			2.60468		1.80177		1.33574
		1.86096		2.44698		1.945			1.71674		1.92103		2.18379			0.992141		2.5926		1.91758
		2.65852		1.92374		1.32192			1.89332		2.15026		2.0661			0.0616844		1.73336		1.93543
		2.6568		1.9662		1.89326			1.77276		2.23208		2.01242			1.72745		2.23899		2.25201
		1.74164		2.71276		1.0086			1.96685		2.00208		1.91485			0.898073		2.33432		2.63698
		2.54869		2.52149		2.37448			1.57895		2.22939		1.9151			0.926047		1.65768		1.3433
		2.61296		2.21102		1.28752			2.29419		1.86162		2.49898			2.36177		2.36143		1.90853
		2.22973		2.67241		1.96082			2.59553		1.948		2.21862			1.3153		1.45043		1.90135
		2.16034		1.94819		1.22027			1.134		2.35973		2.36748			1.47147		2.38045		2.55145
		2.71195		2.19175		0.624049			0.878606		1.83213		1.98559			1.6704		1.61418		1.43795
		2.17088		1.8902		1.73733			1.76889		2.37024		2.63575			0.691676		2.74314		2.30431
		1.99029		1.94368		1.76724			2.3674		1.8645		2.26401			1.31215		1.81577		1.73242
		2.68891		1.84795		1.31086			2.1174		2.61946		2.18074			2.79072		0.0531544		2.19114
		2.1461		2.85007		2.39646			2.12401		2.52531		2.36404			1.06205		1.88591		2.00095
		1.96139		1.9959		1.57491			1.36568		2.42288		2.19167			1.28383		2.34566		2.42666
		2.18047		2.03545		1.43506			1.8238		2.27283		2.36446			2.32074		2.88547		1.55874
		2.34172		1.79207		1.23801			2.85759		2.62536		1.8576			2.79702		0.734505		2.001
		1.96445		2.16742		1.35458			2.81201		2.13649		2.42395			0.287675		2.6453		1.31815
		2.69923		2.33373		1.88116			2.80392		2.09862		2.63033			0.765909		2.46896		1.55136
		2.09983		2.80111		1.49846			1.90633		2.60035		2.06129			2.58139		2.57386		2.02936
		2.07662		2.87536		2.26319			2.20798		2.7003		2.4881			0.749264		1.76013		1.67539
		2.89212		1.68304		1.31309			2.04629		2.58765		2.11655			1.99055		2.8403		2.17828
		2.28213		2.21854		1.00913			1.64202		2.84294		1.84355			1.38088		2.00786		1.68353
		2.37192		2.72322		1.66142			2.32725		2.43833		2.04335			1.30382		1.10152		2.2719
		2.40978		2.87223		1.6187			2.21307		2.04441		2.07919			0.564837		1.15257		2.52853
		2.80157		1.94583		2.42615			1.10975		2.19833		2.15243			0.835556		1.44694		1.31319
		2.36076		1.8418		1.60784			1.21984		2.46422		2.13863			2.67285		2.32568		1.23895
		2.66009		1.81576		1.90613			2.08068		2.3103		2.30631			1.64746		2.35082		2.03658
		2.33631		2.87103		1.89991			1.72031	root3	2.72585		2.0404			2.87186		2.52356		1.49596
		2.8079		2.01063		1.91837			1.85655		2.57172		1.99873			0.91057		2.56724		1.67313
		2.91761		2.41323		1.74325			1.68368		2.96895		2.19167			2.19995		2.24684		2.00505
		2.30092		1.82208		1.29984			2.17005		2.5868		2.19722			1.38844		1.60289		2.1332
		2.68677		2.84791		2.60016			2.55329		2.52621		2.30919			1.02158		2.63373		2.01937
		2.05294		2.05724		1.74644			2.25716		2.10044		2.442			2.39553		2.23287		1.97614
		2.75955		2.6977		2.02669			0.917347		2.47858		2.11939			1.32512		1.44701		2.54859
		2.30673		2.16442		1.81626			1.46498		1.93507		2.39119			2.91024		1.29043		2.07343
		2.30958		1.88349		1.19608			1.6934		1.56869		2.69856			1.90905		2.54007		1.9135
		2.19985		2.00452		1.67567			2.46003		2.83345		2.06618			0.683499		2.49864		2.15501
		2.41398		1.68478		1.43623			0.727894		2.89525		2.09935			0.927566		1.82614		2.3789
		2.50864		1.98175		1.92419			2.81504		1.87824		2.2998			1.61667		2.41539		2.27715
		2.10443		2.31611		1.52914			2.10227		2.51045		2.47046			1.18987		2.06109		1.6518
		2.66133		2.48997		2.7257			2.69504		2.25816		2.38987			2.36828		2.2359		1.93446
		2.91689		2.53676		1.35745			2.83284		1.37141		1.93954			0.59933		1.00397		2.283
		2.72836		1.87487		1.99179			2.35933		2.30625		2.29882			1.18139		2.86113		1.8816
		2.49998		1.83085		2.33949			2.68398		2.47171		2.54056			0.591247		2.23429		2.51146
		2.73099		1.78321		2.14062			1.45851		2.07289		2.47273			2.19317		1.80316		2.06476
		2.86337		2.10017		1.70267			2.21147		2.86601		2.54302			1.43473		0.548744		1.86776
		2.35654		2.00488		1.79294			2.27814		1.62959		2.31345			1.4794		1.23782		2.08911
		2.16386		2.86371		1.14006			1.54318		1.74222		2.28938			0.706292		2.49312		1.38744
		2.8451		2.38034		1.64449			2.71651		2.16539		2.40096			2.29513		1.97565		1.5936
		2.47645		1.98224		2.59771			2.38673		1.86747		2.4006			1.55614		1.22065		1.8605
		2.36797		2.57809		1.6348			2.45862		2.87323		2.23072			2.03716		2.58191		1.80672
		2.24269		2.70287		1.62059			1.79146		2.48615		2.29952			1.50917		1.13068		2.00631
		2.93604		2.29573		1.34486			0.943912		2.2748		2.27733			1.58865		2.29937		1.78518
		2.63402		2.61667		2.50029			1.84783		1.79283		2.34201			1.55011		1.13621	root3	1.43562
		2.57691		2.01221		2.46115			1.39334		2.05991		2.25726			1.95137		1.51088		2.55872
		2.23549		2.64639		2.68097			2.00355		1.65752		2.17854			0.588106		2.87628		1.84541
		1.97467	root3	2.14902		1.36372			2.13226		1.79726		2.34118			1.60751		2.2722		1.17555
		1.91338		2.22748		1.94625			1.93909		1.5808		2.17076			0.830124		1.37458		2.54769
		2.73408		2.84866		2.52221			1.35744		1.83129		2.1934			0.943123		0.9583		1.85999
		2.34922		2.66298		1.46008			2.06483		1.0375		2.27274			1.71297		1.18631		0.820565
		2.39416		2.53956		2.66299			2.26189		1.64022	root3	2.82001			1.947		1.49047		1.65855
		2.33803		2.7518		2.07941			1.99048		2.22761		2.66465			2.74302		2.59549		2.31061
		2.88117		2.48954		1.69326			2.3819		1.72197		2.49606			1.06962		1.67024		1.31021
		2.90303		2.84527		2.50417			2.12608		1.91659		2.48921			0.992002		2.85447		1.35039
		2.32726		2.15879		1.79158			2.18711		1.3873		2.52026			1.63651		1.74847		1.75795
		2.89118		2.89118		1.91654			2.81856		2.42937		2.46042			1.4676		1.554		1.2439
		2.66995		2.89072		2.53232			2.2689		1.78729		2.61071			0.670403		2.86134		1.96705
		2.86453		2.5008		1.55703			1.79786		1.81208		2.696			1.1384		2.55169		1.99587
		2.23185		2.57533		1.35922			1.73902		2.27548		2.50771			2.68386		1.62451
		1.96707		2.85316		1.60323			1.29291		1.27952		2.83236			1.24451		1.96392		0.792232
		2.46029		2.88664		2.4171			1.35426		1.22114		2.73495			1.22227		1.42031		1.55712
		2.48194		2.79504		1.84315			2.21881		1.65205		2.88001			1.15046		2.84495		1.30066
		2.61931		2.62011		1.75505			1.1354		1.7498		2.37809			0.99883		2.67615		1.44477
		2.55464		2.76711		1.44304			1.24631		2.3198		2.53209			2.12976		2.09071		1.62834
		2.74079		2.54773		1.859			2.61455		1.18782		1.40268			2.73088		2.54791		2.06195
		2.61435		2.62914		2.50404			2.42122		1.22924		2.66877			1.97091		1.17021		0.828746
		2.39824		2.58411		2.19676			1.27702		2.65003		2.81294			1.57744		1.13749		1.63766
		2.8652		2.23267		2.40501			2.00391		2.77703		2.67086			1.55668		1.72282		2.24144
		2.23438		2.79152		1.73088			1.53403		1.54458		1.90068			0.700723		2.71603		1.61355
		2.8954		2.75616		1.67891			1.15454		1.55769		1.99264			1.9917		1.18078		2.30988
		2.08986		2.85897		1.71989			1.50518		2.87015		2.21663			2.02212		2.77749		1.77017
		2.62362		2.74069		2.49023			1.90398		1.53665		2.55149			1.5291		2.64365		2.01434
		2.08238		2.9014		2.43644			1.79294		1.79008		2.83796			1.45353		1.84		1.55235
		2.06114		2.47654		1.82545			1.93197		1.48419		2.14184			2.63183		2.42609		1.13591
		2.89678		2.02448		1.60108			1.96083		2.1434		1.80594			2.06247		1.25464		1.52148
		2.53332		2.35979		2.30638			2.0597		1.93143		2.3256			2.02895		2.0684		1.6491
		2.39983		2.39593		1.57224			1.95443		1.99526		1.53168			1.24086		1.37789		1.70816
		2.68745		2.52971		2.43463			2.70737		2.71666		1.8508			2.09945		1.71285		2.81145
		2.83866		1.65668		2.36313			1.29515		2.22116		2.45812			2.65444		2.73685		1.78309
		2.84545		2.20739		2.42977			2.35826		1.77756		1.75385			1.59012		1.09119		2.78629
		2.35835		1.97297		2.18879			1.96248		2.78672		1.94674			1.19754		1.83005		1.48978
		2.50081		2.51047		1.89718			1.11476		2.4666		2.00012			2.07257		1.51262		2.44328
		2.51637		1.83049		2.59919			2.36344		2.4984		2.42481			2.18384		1.62651		1.64174
		2.30029		1.85688		2.38712			1.46353		2.17092		2.07526			1.83114		1.6638
		2.66112		2.8619		2.3441			2.08687		2.08494		1.72898			2.27279		2.64825		2.80301
		2.67366		2.49856	root3	2.07274			2.12759		2.84594		2.38819			1.97638		2.21519		0.505356
		2.33889		2.23816		2.01967			2.22137		2.30262		1.69671			2.35413		2.52964		1.48969
		2.56443		2.12933		2.16552			2.71923		1.53783		1.99463			1.16225		2.24576		0.773648
		2.39476		2.83062		2.33507			2.14876		1.12971		2.83852			1.79024		1.51655		0.713675
		2.91277		2.86246		2.76466			1.58755		2.60397		2.00874			1.41012		1.60508		1.37779
		2.30549		2.1846		2.77155			2.13168		2.171		1.7564			0.936044		1.85761		0.479606
		2.67756		2.83427		1.50281			1.51355		1.4835		1.8881			2.18049		2.1918		2.66682
		2.46814		2.68279		2.69632			2.75534		2.13958		2.023			1.74555		2.13428		2.40872
		2.30747		1.15179		1.74559			2.67696		2.73479		2.65834			2.44413		1.62518		0.619323
		2.65146		1.63093		0.203605			1.72204		2.47756		2.30853			1.6688		1.48714		2.10225
		2.73574		2.24119		0.54134			1.96568		1.45434		2.12593			1.56753		1.56247		2.74423
		2.41787		2.72293		2.40553			2.56692		2.55407		1.77323			1.33422		2.28889		1.77376
		2.8211		2.78315		2.54497			1.59578		2.81657		2.91267			2.12456		1.99887		2.27647
		2.742		1.05337		1.86149			1.52608		2.30109		1.51371			2.79565		1.37069		0.455461
		2.59423		2.66714		0.828898			2.20274		1.64228		2.47833			2.30799		1.73293		0.878348
		2.57897		2.43602		1.67472			1.83165		1.90926		2.22675			1.82392		1.10494		2.1888
	root4	2.61613		1.39415		2.49435			1.97819		1.74805		1.75651			1.78583		1.14744		2.79491
		2.71966		2.43026		2.04413			2.21299		1.72054		2.80277			1.6202		1.89354		1.31996
		2.61986		1.65704		0.23529			1.48159		2.03986		2.85247			2.10829		1.8328		1.69992
		2.92184		1.92633		1.92183			1.69745		1.89317		2.10803			2.32886		2.61944		1.30583
		2.5872		2.43943		1.5805			2.64918		1.49587		2.30533			1.97101		1.37526		0.58177
		2.32977		2.48218		2.06943			1.33884		1.44522		2.11611			2.01386		2.2613		0.640835
		2.66621		1.77173		2.41474			1.64596		1.69327		1.71823			2.19538		2.07842		1.39835
		2.17236		1.58601		2.54928			2.17361		2.19179		1.89253			2.04756		1.61735		0.569811
		2.94458		1.67611		2.29995			2.53506		2.0532		2.31445			2.05239		1.87559
		1.3166		2.29016		2.53318			1.99449		2.30673		2.86632			1.50608		1.99408		0.855823
		1.59732		1.96236		1.74249			1.89482		1.99364		1.995			1.69598		2.56015		1.64416
		1.7295		2.8305		2.10031			1.30987		1.80312		2.33457			2.7755		2.02639		2.69889
		1.77945		2.12725		1.82868			2.16856		1.9023		2.8178			2.38167		1.54494		1.87933
		1.99681		2.06336		0.760804			2.21792		1.71161		1.98973			2.10105		1.6492		0.726686
		2.56361		2.84631		2.43754			1.38557		1.87306		1.54184			2.16006		1.94871		1.79704
		2.18373		1.52018		2.58872			1.61911		1.93926		2.49917			2.4635		2.09808		2.83711
		2.80862		2.83917		2.45317			2.42915		1.95155		1.89591			1.94952		2.17411		1.44158
		2.47272		2.3543		1.21947			1.94371		1.94494		2.00292			1.88735		1.36079		1.81448
		1.82347		2.48051		2.19202			1.68234		2.26355		1.68798			2.40153		1.56575		1.0826
		1.83565		1.58229		1.361			2.60218		1.58847		1.41413			2.00504		2.05724		1.06142
		2.23128		2.84197		1.69092			1.78823		1.79213		1.71814			2.8667		1.88109		1.48578
		1.4743		1.47359		2.80916			2.17582		2.85435		2.70263		root4	0.88181		1.73666		1.23765
		2.18522		1.64126		1.38898			1.44379		1.93484		2.82428			0.631139		1.32043
		2.59212		2.32251		1.54961			2.06515		2.08562		1.97876			0.439887		1.0106		2.57091
		1.78066		2.91409		2.67036			2.47065		1.91632		2.83937			0.682852		2.80673		2.52835
		2.63779		2.59723		2.5299			2.25158		1.85559		2.78186			0.873364		1.64267		1.3959
		2.54963		1.8886					2.22459		1.89087		2.08502			0.88939		2.06408		2.34422
		2.93958		1.40506		2.02578			1.5339		1.88771		1.89648			1.65383		1.67095		0.603935
		1.51751		1.3995		2.16896			1.98914		1.88478		1.64796			1.753		1.84567		1.82384
		2.66564		1.69344		2.01455			1.57296		1.93308		1.94679			1.93969		2.6388		1.38192
		1.89443		2.28718		1.72824			2.12096		2.48724		1.90964			2.10828		1.7657		0.333332
		2.93309		1.52715		1.02146			1.36501		1.9825		2.46786			2.34452		2.39064		1.74995
		2.94182		1.80597		2.77204			2.54273		2.07482		1.99012			1.55553		1.67213		1.5941
		1.89041		1.79263		1.45636			2.46788		1.8677		1.98473			1.92589		1.5536		2.88077
		1.80187		1.76839		2.1994			1.52866		1.68153		2.04836			2.92199		1.33933		1.36053
		2.78719		1.9014		1.03883			1.97335		2.5782		2.64963			1.72867		1.49117		0.735069
		2.56656		2.00916		0.525555			1.64278		1.81196		2.72623			1.54427		2.39041		1.3494
		2.27717		1.39791		2.15934			1.86194		1.6706		2.59647			2.82115		1.96248		1.64199
		2.7524		1.91497		1.92745			1.64551		2.65071		2.08162			1.14409		1.31213		0.820231
		1.95926		1.57176		1.65553			2.21979		2.16673		2.35323			2.219		2.64701		0.769403
		2.40384		1.68499		2.14943			1.79507		1.64209		2.31188			0.546854		1.81383		2.50824
		2.00214		1.60232		2.79781			2.56628		2.04229		2.48096			0.762825		1.85985		0.289778
		1.65931		1.76917		1.50895			1.48219		2.24601		2.02574			0.768263		1.72284		2.507
		2.04989		1.83432		1.63766			1.70485		2.18812		1.94968			2.87421		1.65593		1.67375
		1.79177		1.60733		0.835977			1.26019		1.92069		2.32531			2.44673		1.59882		2.55883
		2.1859		1.70085		1.43834			1.80106		1.83347		2.06285			2.86744		2.30371
		2.71634		2.27796		1.53952			1.71961		2.17502		2.5563			0.895753		1.82092		1.51396
		1.94564		2.37003		1.23781			1.58399		1.99978		1.62108			1.61267		1.27995		0.375345
		2.36769		2.1805		2.18263			2.52457		2.33578		2.72054			2.57069		1.27717		0.426909
		2.67516		1.57337		1.47613			1.86724		1.74249		2.75871			2.86426		1.96775		0.878823
		2.86327		1.95925		1.7074			2.41187		2.18278		2.25011			1.49244		1.70857		1.46479
		1.85818		2.38309		2.34924			1.64566		2.20271		2.72836			2.62739		1.49508		1.41197
		1.81393		2.423		2.69917			2.14502		1.89564		1.25521			2.33307		2.22458		1.52308
		2.24009		1.60744		1.58422			1.75862		2.02681		2.0974			2.30086		2.77378		1.48505
		2.68868		1.57782		0.75604			1.77507		2.08925		1.777			1.5117		1.19089		1.9909
		1.9958		2.83798		1.29765			2.27368		2.08789		1.25901			1.90064		1.57703		1.71951
		2.89001		1.77042		1.48316			2.00765		2.29514		2.30687			2.38458		2.05558		0.251179
		2.8225		2.04011		2.71258			1.8506		1.88566		2.43016			2.60353		2.82307		1.51393
		1.67154		1.22892		0.586771			1.8351		2.06372		2.35956			1.26229		1.30048		1.35951
		2.3009		2.50093		0.334629			1.76207		2.60785		2.44067			2.08028		1.59499		0.9396
		1.95734		2.27695		0.831015			1.79342		2.12801		2.09609			2.65839		2.40114		1.70214
		2.67777		2.00673		2.07793			1.65639		2.24065		2.24767			2.66016		2.75921		2.28415
		2.38618		1.79101		1.19304			2.23956		2.43755		2.87867			2.32273		2.26157		2.00529
		2.17151		1.65097		1.43934			2.01346		1.91396		1.59493			1.85144		2.08685		2.44658
		1.99715		1.8459		1.0217			2.10122		1.85323		2.85167			2.06459		1.90033		0.64211
		2.85505		2.1906		1.33726			1.43881		2.09738		1.42576			2.12576		1.96057		1.00187
		2.35846		2.85192		1.28057			1.8957		2.0368		2.49916			1.40703		1.9612		1.7341
		2.50382		2.89369		0.959426			1.70222		2.84532		2.15894			2.90784		1.97265		0.639909
		2.71656		1.55481		1.81248			2.01501		2.25216		1.99301			1.65352		2.03955		1.51314
		2.16521		1.58958		0.0129012			1.61524		1.98609		2.83953			1.75771		2.25447		0.581791
		1.99271		1.69131		2.16677			2.00385		2.34986		2.48227			0.625056		1.98281		2.76819
		2.5034		2.68429		1.34598			2.28058		2.40936		2.04156			2.39263		2.25026		2.16037
		2.59651		1.99294		1.3962			1.61081		2.47303		1.7188			1.64335		1.97918		1.58077
		2.58389		1.98771		2.32673			1.77286		2.42837		2.09648			2.816		2.68124		0.348741
		2.14888		2.78105		0.843307			2.16188	root4	1.17177		1.59574			2.51281		2.24562		1.13708
		2.08063		1.77188		1.47072			2.38318		2.49568		1.97296			2.83873		2.02755		1.2302
		1.88287		1.4714		2.59647			1.90316		2.53971		2.11275			1.84665		2.28888		0.487687
		1.81341		1.5696		2.71228			1.82388		2.53152		2.12681			2.66576		2.48792		2.00901
		2.48196		2.0143		2.14195			2.11343		1.9262		2.24837			1.82845		1.9911		1.52589
		2.1242		1.80799		1.20617			2.20887		2.6055		2.053			2.68253		1.87895		0.702212
		2.42665		2.6607		1.13891		root3	2.74629		2.43405		2.11585			2.76617		2.43348		0.789769
		2.27426		2.04175		1.35337			0.480095		2.61133		2.55054			2.75366		2.32227		2.53219
		2.20682		2.67712		1.43729			2.77951		2.59494		2.07329			2.47992		2.25392		0.846919
		2.18155		2.08387		1.43484			2.74663		1.89144		2.39688			2.90265		1.91817		1.83821
		2.63081		1.65983		2.57666			1.88116		1.25783		1.84227			2.27665		1.89607		0.634486
		2.64056		2.85691		1.65501			2.03319		1.94476		1.79845			2.69583		1.77772		1.9765
		2.19323		1.94654		2.7247			2.48414		1.60027		1.94102			1.23404		2.05089		2.016
		2.4083		2.28439		1.44953			2.53499		1.62141		2.04892			2.45546		1.95055		2.62599
		2.04065		1.46863		2.60351			2.32022		1.52639		1.58587			2.9234		2.01297		1.03701
		2.57381		2.34694		2.70271			2.49212		2.17362		2.0393			2.21113		2.46478		2.09872
		2.91047		2.02617		2.31854			0.292347		2.65424		1.97526			2.41171		2.04333		2.3956
		2.45852		2.48844		2.67565			1.46074		2.49643		1.7231			0.94948		2.02655		2.64439
		2.64857		2.20887		1.70991			2.22155		2.81113		2.07126			0.799448		2.13219		1.13472
		2.46707		2.22998		1.00174			1.62446		1.37777		2.19958			1.10065		2.19618		2.50198
		2.52749		2.61074		1.54966			1.41701		2.02153		2.22395			2.5186		1.70141		1.23513
		2.19419		1.74251		1.45643			0.2134		2.67131		2.65684			1.60686		2.2105		1.22036
		2.51061		2.11636		1.77638			1.12796		2.13615		2.08529			1.86581		2.06335		0.92221
		2.92179		2.68641		1.80287			0.765365		1.46974		2.52047			1.42872		2.56242		1.21714
		2.76327		1.83158		1.95008			0.962103		2.61447		2.55362			1.42841		1.88254		1.84327
		2.67217		2.12727		1.44275			0.854137		2.68994		1.59841			2.0589		2.03453		1.43599
		2.31695		1.74058		0.961313			2.55746		1.43213		2.4715			1.13994		2.39703		1.98217
		2.15118		2.76621		2.79529			2.11327		2.27045		1.95136			1.76468		2.38842		2.46835
		2.67663		2.84572		2.36462			0.309389		2.23566		2.47916			2.81509		2.26814		1.78307
		2.04526		2.049		2.72118			2.37263		2.65837		2.54873			1.24948		1.9803		0.928161
		2.2953		2.30117		1.45545			1.27654		1.19135		2.36568			1.59221		2.498		0.855037
		2.04549		2.73257		1.91982					2.18589		2.34011			1.17464		2.50264		1.0679
		2.35852		2.11885		1.08444			2.77177		1.43777		1.97526			1.27525		2.55928		1.32433
		2.09951		2.46823		1.27417			1.87072		2.73692		2.51299			1.0483	root4	1.87785		2.00366
		2.57519		2.10304		2.47083			2.48171		2.25632		2.3652			2.19308		2.00886		2.32434
		2.22747		2.08784		1.28744			1.12699		2.82551		1.95364			1.83954		2.18183		0.854891
		2.32682		2.85616		2.04523			0.742007		1.77841		2.25188			2.30223		2.43252		1.94193
		2.2804		2.17778		1.16959			1.09804		1.81542		2.24387			2.31923		2.82148		1.02974
		2.08265		2.00463		1.26345			2.36583		2.50954		2.51031			2.32294		1.76377		1.70481
		2.74962		2.33559		2.50505			2.67774		1.79477		2.44232			2.39616		1.5981		1.36542
		2.68977		2.10472		2.12751			1.20732		2.10392		2.65327			1.41871		2.02202		1.05325
		2.3538		1.76912		1.29908			1.69895		1.39626		2.41291			1.66498		1.92005		1.07488
		2.61685		2.50439		2.52433			0.520751		2.77314		2.24234			1.98992		1.58531		1.53334
		2.11312		1.9265		2.06775			1.22281		2.02594		2.13316			2.4487		2.27584		1.58556
		2.82283		1.61195		2.494			2.48917		2.74853		1.86733			2.83745		1.99393		1.82763
		2.25207		2.00145		2.68871			1.22124		1.38562		2.62205			2.49419		0.985712		1.63228
		2.30944		2.05863		1.43332			1.92957		2.23905		2.07844			1.74872		2.41531		1.71732
		2.33644		2.6224		1.16215			2.2628		1.34525		2.11204			2.4696		1.94569		1.17062
		2.4855		2.01849		2.69034			1.96318		2.36656		2.5685			2.1625		2.74113		1.03004
		2.13384		2.39055		2.43727			2.85992		2.72992		2.02835			2.08228		2.38797		2.14818
		2.42598		2.34422		1.80843			2.13785		1.7915		2.24637			1.79829		2.814		2.29801
		2.35647		2.10307		2.3602			0.83819		2.28828		2.1544			2.3644		1.11924		1.39738
		2.39562		2.06069		1.84998			1.97972		2.07125		2.24658			1.33808		0.508865		2.22919
		2.12574		2.8076		1.02169			2.00222		2.27162		2.5552			1.8772		2.68898		1.16298
		2.04757		2.17933		2.72915			2.84481		2.27831		2.4887			1.99201		0.763592		1.27201
		2.1874		2.6759		1.28962			2.33063		1.78869	root4	2.87246			1.63148		1.30059		1.15541
		2.41187		2.29389		1.81104			2.18493		1.35962		2.27948			1.97295		1.80552		2.02608
		2.76183		2.29554		2.08168			1.10482		1.97424		2.89503			2.11647		1.59014		1.34993
		2.62826		2.12497		1.42635			1.57613		2.12876		2.62722			2.02102		2.1545		1.88622
		2.5994		2.37254		2.11493			0.880323		2.62002		1.66257			0.848013		0.939479		1.71861
		2.43949		2.10402		1.56124			0.939161		2.3964		2.71259			2.02326		2.71015		1.62088
		2.47847		2.08823		2.5954			1.95044		2.08371		2.66131			2.25654		2.32519		1.7213
		2.92483		2.38015		1.56865			1.65738		1.8632		2.3858			1.93279		2.78223		1.66086
		2.35935		2.30431		1.77447			0.850029		2.08476		2.48588			1.39397		2.52339		2.35368
		2.46317		2.82065		1.39087			1.94624		2.14349		2.62103			1.1065		0.967141		2.27233
		2.35165		2.1607		1.83095			2.74296		2.09628		2.9553			1.84417		2.13895		1.88525
		2.62215		2.28312		1.48553			2.52098		2.07967		2.84937			1.67956		1.6729		2.41563
		2.28563		2.24376		1.71074			1.65587		2.29469		2.70405			2.8337		1.0185		1.14539
		2.76507		2.12056		2.20384			1.44444		2.39967		2.96773			1.40115		1.36334		2.09054
		2.67606		2.22601		2.39786			1.62601		1.78315		2.43397			1.56265		0.737304		1.62806
	root5	2.95483		2.21547		2.18991			1.3416		2.03593		2.51214			1.1093		1.70772		1.95786
		2.96505		2.31178		2.44629			2.89144		1.23743		2.65207			1.64288		2.89693		1.08529
		2.76546		2.61033		1.75632			1.37746		2.85976		2.89435			1.93107		1.57312		2.26612
		2.88088		2.50902		1.11278			2.88113		2.82911		2.65638			2.23769		1.58696		1.49176
		2.67108		2.65355		2.45752			2.89013		2.69698		2.52311			2.14564		0.538546		1.65923
		2.9458		2.46506		1.60415			2.78378		2.79833		1.34965			0.83318		1.93867		2.22475
		2.75037		2.23616		2.78293			1.4403		2.4215		2.63737			1.4621		2.49492		1.95237
		2.9502		2.57524		1.85349			2.74462		2.25638		2.46274			2.46599		2.47351		1.20717
		2.68806		2.03737		1.68069			2.5102		2.12853		2.61568			1.78825		2.21007		1.24967
		2.70961		2.13852		1.04561			2.75301		1.27055		1.84158			1.29948		2.90656		1.29971
		2.94429		2.37973		1.93878			1.84821		2.74812		1.07782			1.56818		2.743		1.87565
		1.86136		1.67998		2.23299			2.83581		2.36186		1.00359			2.01064		2.86845		1.44947
		2.68635		2.42517		1.94527			1.39396		2.61093		1.56556			1.25382		0.28691		1.38206
		2.94873		2.25008		2.684			0.985004		1.79681		2.23737			1.58703		2.56188		1.97838
		2.69656		2.47279		1.86664			1.07519		2.85638		2.86243			1.11675		2.78673		1.44679
		2.88996		2.74126		1.48564			2.47481		2.30413		2.67354			1.60909		2.26798		1.39362
		2.71563		2.53197		1.33042			2.48541		2.19758		2.2343			2.16923		0.931182		1.99674
		2.0429		2.52766		1.65407			2.1951		1.8944		2.80137			2.29042		0.786463		1.90005
		2.94204		2.85559		1.28177			1.72733		2.00887		1.96497			1.57929		1.02265		1.96946
		1.89331		2.64237		1.33187			1.63574		1.87198		2.61328			2.38276		2.15888		2.13048
		2.65043		2.64975		2.20676			2.12605		2.34493		2.48215			1.26565		2.02252		2.0714
		1.49384	root4	1.89726		1.28857			1.72552		2.70032		2.67344			1.27979		1.94682		1.97844
		2.7047		0.706669		1.18815			2.14995		2.1169		2.75616			1.60928		1.1313		2.02242
		2.90215		1.74116		2.30809			1.81146		1.83134		2.52564			1.52262		2.91213	root4	1.3894
		2.22525		2.86168		1.73941			1.50285		1.93938		2.80519			1.08487		1.06632		2.0673
		2.81789		2.33867		1.87213			1.49798		2.27753		1.87343			2.1015		2.5207		1.49139
		1.79508		1.6168		1.75818			2.69281		1.25522		2.29032			1.34274		1.78219		1.4369
		2.73841		1.06863		1.61298			2.09262		2.54014		1.77356			2.01669		0.862343		2.14457
		2.79181		1.52098		2.12737			1.51384		1.63322		1.57806			2.65204		1.33054		1.63248
		2.91842		1.00582		1.60168			1.42829		1.48447		1.54351			2.33289		1.94277		2.05456
		2.89637				1.47983			1.2665		1.85757		2.58051			1.87356		1.99333		2.59654
		2.3444		0.683407		2.29041			2.2839		2.06763		2.26342			2.47796		1.41256		1.82668
		2.94353		2.85735		2.73258			1.52268		2.2356		2.71471			1.90614		1.36575		1.66609
		2.67091		2.58306		1.92566			2.028		2.29286		2.58847			2.47085		2.40285		2.07679
		2.27566		0.37773		1.76651			1.9092		1.88791		2.61991			2.29995		2.77524		1.80498
		1.51276		0.62878		2.56785			1.43746		1.32381		2.55187			1.5745		1.37237		0.526213
		2.90914		2.53818		1.93877			2.1806		2.056		2.4758			1.04452		1.67653		1.22698
		2.8791		1.8074		2.66202			2.75656		2.17352		1.8075			2.02298		0.96735		2.77032
		1.81381				1.87973			2.19984		1.71454		2.07665			1.80954		0.89922		1.7462
		1.96047		1.21345		1.82658			2.12102		1.39699		2.70407			2.60433		1.57086		2.11081
		1.30738				1.45996			2.58358		2.17324		2.84601			1.4694		1.9837		2.31257
		2.63654		1.59531		1.89094			1.22211		2.3048		1.7756			1.77879		2.21884		0.963276
		1.61565		1.63348		1.85773			2.19747		1.56816		2.39344			1.49362		1.14008		2.72244
		2.22606		2.844		1.94596			2.6225		1.90311		2.7697			1.92417		2.10929		1.63456
		2.94499		2.89658		1.61058			2.15803		2.50789		2.19774			1.43192		1.72227		1.28663
		1.6585		2.83717		1.62108			2.21876		1.78856		1.94629			1.49302		2.83128		1.33224
		2.85005		1.16489		1.61489			1.49813		1.51322		1.84591			2.54718		1.46384		2.29935
		1.73183		2.15083		2.67154			1.97649		1.9131		2.11397			2.54075		0.553284		1.546
		2.16708		1.20918		1.88685			2.81586		1.68329		1.33632			1.87113		2.01577		0.847964
		2.7602		0.963498		1.78258			1.75551		1.6979		2.9022			1.97727		1.44664		1.45255
		2.44199		0.324912		1.72018			1.17367		1.54579		1.44567			1.63651		1.06219		0.924507
		2.757		1.24908		2.27363			2.25049		1.85456		1.84696			1.81557		1.53396		1.03446
		2.79937		2.83336		1.51033			1.69196		1.70575		2.69162			2.23678		1.45353		0.900508
		2.91853		0.403522		1.91877			2.03264		2.47566		2.03069			1.53023		1.35609		2.46389
		2.13151		0.221658		2.65448			2.51356		1.71511		1.88646			1.11725		1.33607		1.38303
		2.62572		2.8847		2.33038			2.18117		1.79572		1.89107			1.20652		2.28733		1.3522
		1.77862		2.58099		2.31289			2.12909		1.71418		2.14673			2.51152		2.8982		1.65871
		2.72851		1.71515		1.52262			1.68798		1.95281		2.16187			1.82373		2.05367		1.92734
		2.09001		1.92303		2.33812			2.54274		1.91225		2.80798			1.50455		1.94233		1.38051
		2.73577		2.82113		1.67069			1.43412		2.19476		1.97187			1.48417		1.64344		2.83169
		2.28891		2.84089		2.19298			1.78926		1.69675		2.52131			1.40016		1.57533		1.60897
		2.38208		2.79308		2.12235			2.2755		1.92013		1.77283			1.27227		1.7607		2.24582
		1.77368		2.29917		2.22353			1.6526		2.17986		2.6127			2.03503		2.14267		2.67812
		1.94569		2.14569		2.42629			1.44504		1.7105		2.51386			2.36664		1.82232		1.72725
		1.73378		1.11555		1.87555			1.56592		1.65384		2.61678			1.72107		2.49863		2.72749
		2.54922				2.18549			2.39374		1.49122		2.31587			2.35839		1.61512		1.47468
		1.64631		2.45723		2.58075			2.4279		1.92332		2.69797			1.30839		1.1834		1.38004
		2.95643		2.85061		2.57253			2.56898		2.13067		1.85326			2.386		1.36873		0.489368
		2.85295		2.86234		2.37599			1.87459		2.19523		2.31663			1.69882		1.3873		2.80381
		1.93368		2.00911		1.767			1.97805		2.5202		1.84135			1.94254		1.7979		2.49101
		2.8018		2.35051		1.98786			2.55438		2.32903		2.30768			1.80122		1.85352		2.38858
		2.69176		2.80708		1.65991			2.48899		1.89236		1.84493			1.50435		1.58303		1.66312
		1.9791		1.08642		2.49715			2.03977		2.7995		2.68551			1.74115		1.02788		1.85665
		1.1769		2.34382		1.90753			2.07326		1.46009		2.85176			1.83822		1.11933		1.11064
		2.59331		0.0544326		2.12669			1.68384		1.84662		2.85816			2.06191		2.20232		1.34465
		2.06329		0.0238401		2.53299			1.8095		2.22898		2.21415			1.39279		1.64758		0.801349
		2.30056		2.681		2.34495			2.54353		1.82736		1.50352			1.53041		1.4531		0.598143
		2.7964		2.79926		2.18014			2.28721		2.22335		2.58057			1.27702		1.30777		1.70533
		2.68592		1.0483		2.34447			1.44767		1.95806		1.88093			1.6753		2.09791		1.72783
		1.90391		1.07262		2.32843			2.05576		1.99112		2.06296			1.61258		1.70369		1.45179
		1.69		1.2854		2.36983			2.5457		1.76849		2.1856			1.58306		0.829632		1.73851
		2.90955		2.46176		2.10532			1.49584		2.24223		2.09013			1.50039		1.32098		2.35587
		2.09763		2.87218		1.76342			2.75197		2.1971		1.97765			2.10786		1.26389		2.32281
		1.756		2.40245		2.10969			2.48469		2.32956		2.68306			1.90556		1.68225		0.975178
		2.92647		2.26479		1.97875			1.65778		1.92449		1.60107			2.63909		1.52418		2.73773
		2.9296		0.826657		2.44628			2.27954		2.18156		2.20156			1.67041		1.46923		0.887677
		2.12224		2.62481		2.32081			1.9753		1.95116		2.29772			2.10179		0.906266		1.15863
		1.78526		0.852592		2.17085			1.56057		2.06567		2.81477			1.75622		2.34612		1.17869
		2.76283		0.99833		2.14556			1.94667		2.06007		2.22399			1.78959		2.2268		2.56344
		2.31979		2.52018		2.57458			2.47508		2.59133		2.46094			2.1972		1.14894		2.02504
		1.98925		1.35221		2.28674			1.9289		1.83238		2.46452			1.56608		2.42208		1.65306
		2.46124		0.877881		1.92561			1.48504		1.60525		1.56281			2.39186		2.63809		1.37188
		2.02118		2.77743		2.18549			1.91184		2.00629		2.59331			1.91205		2.82589		2.79825
		2.86794		0.290401		2.46569			2.08474		1.74607		2.82902			1.78957		1.25426		2.50859
		1.99146		2.25676		2.21137			2.02689		1.75906		1.66558			1.19635		1.15444		0.572162
		1.95498		2.48737		2.33968			2.4253		2.66295		2.38443			1.73651		2.46345		1.59111
		1.44325		1.52216		2.16183			2.37693		1.66455		1.75264			1.51093		1.50886		1.95752
		1.86221		1.09691	root4	1.53703			2.6122		1.77876		1.90625			2.22		1.4408		1.69759
		2.86598		1.07201		1.00107			2.10226		1.7023		2.6264			2.81024		1.02913		1.16839
		2.72708		0.0280369		1.3688			1.61274		1.88406		2.05223			1.81326		1.61866		1.65057
		2.02467		1.82885		0.952863			2.11649		2.031		1.89329			1.9617		2.23082		0.915451
		2.39798		1.12932		2.41655			1.97572		1.93077		2.46747			2.17		2.38393		1.53042
		2.04636		2.71862		0.754968			1.91874		2.08516		2.29079			2.30177		1.29828		2.3705
		1.90017		1.01435		0.224187			2.39065		2.13867		1.3119			2.76253		2.84346		2.69369
		2.7184		0.886263		2.22076			2.38095		1.86094		1.88954			2.45704		1.21785		1.35668
		2.03463		2.76476		2.19802			1.81719		2.54221		1.84866			2.89219		1.46685		1.79454
		2.86887		1.12811		2.66154			1.72804		2.12882		1.81546			2.26237		1.77052		1.76536
		2.71632		2.73103		1.66551			2.09051		2.17615		2.54891			1.64853		1.45965		1.29128
		2.52308		0.23371		2.56095			2.85089		1.88244		2.7317			1.75081		1.39143		2.7181
		2.15322		2.21457		1.94978			2.12448		1.78843		2.555			1.93552		1.45475		0.728652
		2.16698		0.775359		1.14822			2.48993		2.1149		1.58176			1.6013		1.90324		1.81739
		2.50483		2.09989		0.92807			2.27766		2.68807		2.4112			2.07361		1.40622		2.30303
		1.90015		2.88372		1.96404			1.99644		1.7173		1.53737			2.88868		1.72039		1.43232
		2.69413		1.40394		1.2966			2.02332		1.78206		2.55882			1.59496		0.848059		1.85934
		2.27692		1.57793		2.27856			2.2843		1.94982		2.11845			1.79612		1.19288		2.41705
		1.98506		1.29579		2.6386			2.11926		1.95678		2.256			2.04016		1.30348		1.64364
		2.73869		0.74962		1.38331			1.71493		2.02484		2.21625			1.43305		1.70232		1.02471
		2.65739		1.18869		2.7857			1.73819		2.1989		1.73779			2.22574		1.72292		1.14426
		2.29382		2.7879		2.63553			1.98386		2.12861		2.15732			2.03405		1.47532		1.90408
		2.24171		1.28239		1.32366			2.37249		2.57247		2.39419			1.8067		1.40064		2.06488
		2.58775		2.42466		2.03023			2.34859		2.02863		2.80144			2.67778		1.29234		2.74097
		2.89644		1.89391		2.46923			2.06398		2.58029		2.02974			1.5621		1.17997		1.15223
		2.86765		1.3854		2.31558			1.89676	root5	2.90612		2.01976			2.39489		1.93458		1.5321
		2.11629		1.59969		2.16659			2.46785		1.8546		2.07229			2.35143		1.75894		1.51054
		2.72058		2.88435		1.95559			1.75		2.60557		1.67807			2.11313		1.61335		1.88956
		2.51896		2.14233		2.8119		root4	2.29965		2.30893		2.24718			1.64987		1.97102		0.424857
		2.66596		1.12984		1.85667			1.97302		2.16153		1.96035			2.43813		1.87702		1.75746
		2.0276		1.92463		2.06013			2.88415		2.36273		2.29554			2.2543		2.19963		1.5659
		2.07432		1.70525		2.77416			2.60358		2.31464		2.15647			2.054		2.05388		0.980783
		2.19082		1.02957		1.92905			2.62925		2.2395		1.67394			2.48125		2.1041		1.7559
		2.84362		2.31712		2.36177			2.8062		2.44774		2.50031			2.32888		1.71799		2.42546
		2.75904		1.03464		1.99876			2.08944		2.08678		2.60143			1.84549		2.88176		1.12509
		2.16125		0.693956		1.73794			1.51207		2.46248		1.75475			1.58456		1.21947		1.36595
		2.55058		2.53163		2.26995			2.14739		2.61703		2.661			2.35742		2.60644		1.09181
		2.09297		1.524		2.70659			2.03212		1.82299		2.03545			2.27439		2.21049		1.83191
		2.2968		2.26557		1.59585			2.78909		2.05356		2.04879			2.83621		1.40907		2.59959
		2.95316		0.684616		2.38753			2.57422		2.41774		2.62514			2.96834		2.7534		1.08501
		2.26868		1.92387		1.76442			2.58697		2.02697		2.02774		root5	2.11324		1.85096		2.71214
		2.0971		1.80986		2.54521			2.17838		2.09156		2.02216			2.57644		1.17532		2.32353
		2.06198		2.79284		0.341453			2.89951		2.45358		2.66738			2.8616		1.73562		1.67144
		2.94524		1.86775		2.78104			2.9304		2.60378		2.52017			2.24871		1.4631		1.06448
		2.73525		2.09345		2.24475			2.25518		2.381		2.01793			2.39202		1.60622		0.746418
		2.4742		1.57371		2.41098			2.3767		2.86581		2.30449			2.81722		2.6209		0.315478
		2.04985		1.44259		1.8152			0.984844		2.50813		1.7784			2.24262		1.43876		0.759688
		2.1246		2.83384		2.47141			1.82492		1.32086		2.36172			1.87748		1.57578		1.18907
		2.83051		2.3039		2.27925			2.27216		1.34667		1.96886			1.90078		1.50557		1.56033
		2.72042		1.18244		2.24331			2.09538		1.5125		1.59073			1.46301		1.92986		0.261039
		2.845		1.41176		0.770501			2.90952		2.75125		2.55851			2.371		1.58436		2.71997
		2.51389		1.47934		2.83803			1.98129		2.82697		2.41315			1.42483		2.13672		1.48316
		2.71348		2.04906		1.79303			1.19538		2.59869		2.53482			2.96265		1.53917		2.27135
		2.42448		0.722394		2.68319			2.09915		1.13413		2.19552			2.28668		1.93553		1.22191
		2.83823		2.04681					1.0257		2.12399		2.44083			2.226		2.23271		1.47743
		2.16046		1.27737		1.52418			1.51915		2.20181		1.78883			2.84755		1.68378		2.35505
		2.67748		1.07186		1.95729			1.90755		2.91133		1.97729			1.72368		1.90604		2.13524
		2.28883		1.74437		1.9212			2.60821		2.39809		2.08001			2.18623		2.72404		1.79231
		2.38659		0.944183		1.03326			0.994359		2.48229		2.10352			2.42387		1.92709		1.14335
		2.81325		1.76509		1.39388			2.16587		1.88926		1.89217			2.57059		2.66393		0.728492
		2.2489		1.73231		1.80171			2.58829		2.24711		2.65159			2.01393		2.07428		1.00669
		2.1214		0.880224		1.31523			2.30269		2.64213		2.27819			2.4617		2.72079		0.780685
		2.30876		2.48713		1.71679			1.09025		0.983312		2.12014			2.62128		1.9267		1.79804
		2.60771		2.3677		1.59473			1.7209		2.65093		2.04449			2.26822		2.50863		1.2961
		2.26206		1.11262		2.04762			1.68829		1.29707		2.43677			1.76017		2.35516		0.536232
		2.07729		1.16873		2.27844			2.09204		1.48785		2.50294			2.79205		1.78348		1.19334
		2.27681		2.4697		1.75591			2.84536		2.2326		2.40818			1.12414		2.41215		1.31886
		2.76345		2.79691		2.26906			2.07285		2.81525		1.90972			2.06518		1.75128		1.68819
		2.74453		1.63039		2.50924			1.83444		1.69963		2.2095			2.21289		1.72515		1.89994
		2.40123		1.7759		2.65039			2.22544		1.20256		2.17953			1.82201		1.75746		1.96826
		2.26276		1.98579		2.77259			2.38709		2.0699		2.30401			2.30124		1.93165		1.58928
		2.8091		2.85082		2.15788			2.90365		2.41315		2.22651			1.79463		1.89122		1.9127
		2.65135		2.67989		2.22247			1.35609		1.66155		1.75514			2.16443		2.4984		0.609085
		2.42586		2.00856		1.73305			1.45832		2.8138		2.52378			2.07667		2.87297		1.9155
		2.58795		1.93705		2.01427			2.26572		1.92896		2.48474			1.56678		2.46687		1.05834
		2.90448		0.612085		2.726			2.6393		1.24288		2.22493			2.03446		2.7876		2.19634
		2.65131		2.42043		2.28262			2.52893		1.62328		2.12171			1.34008		2.61884		1.9904
		2.64552		1.51721		1.93384			0.805611		1.75567		2.30078			1.61898		2.06978		1.95424
		2.64117		1.67603		1.64762			2.77939		2.36445		2.70753			2.76714		2.44277		2.06471
		2.82769		2.01354		2.69326			2.37491		0.798609		1.90719			2.3793		2.41144		0.975932
		2.48762		2.68132		1.26785			1.3182		2.7767		2.23899			2.15561		2.11504		1.9804
		2.60518		2.13587		2.4834			1.62106		1.65138		1.85551			1.17004		1.75452		0.726963
		2.57307		2.87991		0.756113			2.90044		2.41689		2.82826			2.29308		1.75793		1.76188
		2.63306		1.47963		2.46636			1.73284		2.05974		2.07809			1.23391		1.76323		1.8888
		2.32536		2.66306		1.24014			1.3797		0.894632		2.06175			2.68938		2.33716		1.71997
		2.0874		2.04958		1.73613			2.13776		1.24473		2.29405			2.35894		2.26052		1.37084
		2.66546		2.82231		1.68691			1.20039		2.86374		2.04276			2.91533		1.76898		0.355958
		2.91157		1.15075		1.45368			2.6517		1.0989		2.25689			2.38825		2.21008		2.54045
		2.6832		1.72226		1.68413			1.40154		1.90139		2.3784			1.29424		2.06913		1.47061
		2.49716		1.66589		2.44233			1.60344		2.53964		1.83443			0.222417		2.11526		1.43565
		2.58746		2.88844		1.32075			0.869845		1.41246		2.57111			2.18784		2.18057		1.79435
		2.90861		1.45557		0.768915			1.40443		2.89008		2.39242			1.88484		2.55171		1.80305
		2.88975		2.77458		1.06461			1.04167		2.83628		2.25099			2.44608		1.61491		0.763838
	root6	2.83899		2.71955		1.00066			1.50569		2.44619		1.96189			1.41173		2.5621		1.98643
		2.89973		2.24681		2.30012			1.33894		1.54486		2.01542			2.91185		2.04141		1.8792
		2.9103		2.0778		1.60463			2.44116		0.817432		2.11608			1.17133		2.27512		1.90989
		2.94377		1.64167		1.75408			1.67017		2.0199		1.8629			1.24634		2.2321		1.76032
		2.9556		2.86576		2.50682			1.77279		2.67808		2.68758			2.12106		2.29751		1.97247
		2.83174		2.75096		1.4824			2.52514		1.7459		2.15816			0.045774		2.0658		0.970945
		2.94734		2.17484		2.50424			2.78366		1.48924		2.14123			2.42546		2.57092		0.858775
		2.92855		0.93361		0.926946			1.33842		1.54269		2.09288			1.76265		2.59451		1.79681
		2.90142		1.79086		0.935254			1.06276		2.2945		2.38016			1.00513		2.22202		0.654662
		2.81797		2.86153		2.45384			0.631625		1.16696		1.85824			2.40159	root5	2.90033		1.48688
		2.81211		2.27825		0.979033			2.88094		1.94809		2.25281			1.36339		2.13223		1.19234
		2.91387		2.07812		1.04601			1.28569		2.77428		2.17016			1.5284		2.75546		1.01573
		2.91184		1.61706		2.24308			1.01022		2.20162		2.0485			2.91241		2.8863		1.92055
		2.70925		2.50996		0.257807			1.72282		1.50651		2.37131			1.15568		2.91042		0.760032
		2.94791		2.61101		2.53441			0.998689		1.87548		2.8392			2.13587		2.87675		1.19295
		2.94478		2.50837		2.41981			1.42049		0.830276		2.14887			2.06219		2.22594		0.708864
		2.57961		1.88293		1.01319			1.58485		0.98891		2.08042			1.65097		1.85842		0.872742
		2.05733		2.74718		0.539194			1.42204		2.84319		2.16471			0.890065		1.75129		1.18637
		2.48159		1.71008		2.12897			2.35316		1.87796		1.97102			2.24766		2.26106		1.56206
		2.87325		2.12748		1.01425			1.51382		2.26416		2.1968			2.44315		2.30863		1.79251
		2.94563		2.68342		1.20325			2.27571		1.66059		2.41273			1.20152		2.10861		1.12513
		2.20711		1.38539		2.25889			1.63301		1.38974		1.99564			1.64274		1.63786		1.22417
		2.9469		2.41494		2.67236			1.34762		2.49611		2.10256			1.1622		2.31983		1.94638
		2.74201		1.44932		2.26413			1.30998		2.56443		2.04159			1.96606		2.50097		1.36555
		2.63131		2.33876		0.619374			2.83889		0.806596		2.27105			1.68425		2.04222		0.954066
		2.81312		1.49458		2.60781			1.67816		1.25455		2.20321			2.90049		1.62095		1.96814
		2.7562		1.22359		0.847878			2.19477		1.37426		2.40111			1.43832		2.92952		2.03528
		2.03089		1.90775		1.43484			1.11819		1.5597		2.15323			1.17238		1.83394		2.17492
		2.46468		1.698		1.93723			1.14158		1.82782		2.22322			2.88086		2.64224		2.46124
		1.7864		2.0461		1.62364			1.07438		1.53555		2.68137			2.41719		2.92043		0.85491
		1.83617		1.38706		1.07961			2.69345		1.52455		2.14102			2.3612		1.57735		1.67667
		1.665		2.86654		1.09198			1.95083		2.87473		1.90308			1.06212		2.84296		1.80171
		2.92371		2.76435		1.16133			2.48926		2.82615		2.38338			1.40041		1.49283		1.65588
		2.04638		2.35207		1.41691			1.46625		1.20534		2.02076			2.87229		2.49459		2.00942
		1.77062		1.3374		1.88791			2.27741		1.34713		1.99288			2.38478		2.55404		1.47821
		1.74536		2.58595		0.916844			1.16769		2.76836		2.88668			0.689206		2.88172		1.7099
		2.77011		2.72576		2.40179			1.54899		0.953892		2.62173			1.79009		2.22836		1.93735
		2.60915		2.18386		1.87396			1.06727		1.21388		2.35487			1.41494		2.7108		2.25631
		2.78615		2.44425		0.913927			1.71747		1.46436		2.26281			2.39347		1.29444		1.88957
		2.93309		2.83676		0.852098			1.45713		1.78263		2.33383			1.91129		2.0624		1.23494
		2.48417	root5	1.08127		2.34779			1.7057		2.55527		2.11008			2.81448		1.77364		1.44576
		1.70421		2.08828		1.4025			1.5566		2.1142		2.68259			2.63442		1.27274		1.35808
		2.03386		2.70914		0.380063			1.62385		2.02593		2.44634			2.10597		1.4866		2.08279
		1.75674		2.68822		1.4349			2.44052		1.1458		2.19109			1.96585		2.08157		1.9708
		2.93943		2.70109		1.27471			1.55581		2.2715		2.30589			1.80312		1.89206		2.16633
		2.05296		2.7682		0.885634			2.13969		2.88181		2.35122			1.69978		2.55461		2.01767
		2.92203		2.59039		2.57779			1.98318		2.57548		2.79887			2.64591		2.43734		2.43385
		2.01681		2.33741		2.184			1.65234		2.78302		2.49567			1.58276		1.90782		1.29946
		2.93015		2.55897		1.60423			1.21428		2.16082		2.17571			2.2724		1.10468		2.08008
		1.9681		2.87227		1.81585			1.26692		1.76632		2.72824			2.27615		2.77092		1.97777
		2.82628		2.90557		0.900432			2.24825		1.75122		2.79866			2.61915		1.59055		1.20483
		1.92716		2.13464		0.448954			2.17039		1.64433		2.52105			2.38341		2.8784		1.67213
		2.78269		1.5794		1.50935			2.84229		1.81959		2.56481			1.33845		1.25784		1.69364
		2.92583		1.71011		1.69198			1.22433		1.84174		2.49971			2.00138		1.50405		1.89357
		2.51205		2.70683		2.23151			1.16575		2.61196		2.0735			2.29372		1.73107		2.03635
		2.94085		1.24804		0.434893			2.47869		2.68392		2.12736			1.53001		1.27676		2.0497
		2.34933		2.81848		1.45012			0.798058		1.43343		2.28033			1.09212		1.57765		2.03169
		2.29438		2.00044		0.598159			1.4252		2.54137		2.60314			2.4705		1.00791		1.86046
		2.65727		2.91106		1.59994			2.78696		1.73182		2.53743			1.66028		1.60933		1.56455
		2.64736		2.41873		1.02493			1.97343		1.77294		2.11278			2.23358		1.18458		1.82693
		2.45152		1.68716		1.84196			2.3926		1.60581		2.26329			1.75301		1.674		1.95792
		2.17863		1.83082		1.56287			1.88175		2.65957		2.28576			1.76095		2.904		2.06581
		2.8758		1.13262		2.19899			1.58254		2.81902		2.08513			2.27022		2.90485		1.74043
		2.37359		2.91229		1.43699			1.21596		1.99918		2.44887			2.37425		2.07483		1.37485
		2.56748		1.59785		0.576667			2.3453		1.85773		1.96317			0.92873		1.6615		2.20686
		2.54352		2.84126		1.17059			0.951261		2.46732		2.18842			2.82262		1.09321		1.62316
		2.87482		2.29744		1.89623			1.8836		2.71471		2.13717			1.33857		1.90558		1.81715
		2.79101		2.4295		1.50863			2.53855		1.42103		2.36353			2.76136		0.61965		1.67743
		2.42318		2.07021		2.32794			1.67486		1.74741		2.54899			2.49222		2.82846		1.4719
		2.18613		1.53572		0.632323			1.62728		2.72184		2.20511			1.42732		2.50136		1.60608
		2.9008		2.10179		1.16587			2.21141		1.96868		2.73426			1.36424		1.21578		1.32384
		1.81719		1.77473		1.28012			1.74232		2.34856		2.53128			1.54076		1.66379		2.16791
		1.4697		2.544		1.43824			1.85088		1.85746		2.33377			1.42755		1.44286		1.90288
		2.38256		1.40909		2.21153			1.8466		2.33049		2.56161			1.67762		1.33659		2.00866
		2.12163		2.76196		2.35594			1.65475		1.70954		2.28015			1.67553		1.33594		1.70205
		2.39584		1.89275		2.11889			1.91755		2.3623		2.1343			2.90274		1.45063	root5	1.65482
		2.86132		1.59951		2.46361			1.50999		1.71873		2.61221			2.28292		1.39163		1.16916
		2.06352		2.28913		2.1747			2.82459		2.06379		2.33235			0.76576		1.03743		1.47731
		2.79874		2.44458		0.754894			1.59928		1.82643		2.566			1.84434		2.81483		1.00348
		2.32811		1.83403		1.64797			1.48996		1.46812		2.29229			2.0236		2.80918		1.72395
		2.01935		2.38196		2.17666			2.29875		1.74957		2.49334			1.64221		2.4318		2.63285
		2.46565		1.80308		1.8268			2.13543		2.02019		2.44715			1.76837		1.46433		2.62615
		1.96182		2.38633		2.11743			2.23029		1.53951		2.66303			1.47316		2.824		0.801824
		2.02365		1.52214		1.98234			2.84763		1.63981		2.43266			1.3025		1.38629		2.81383
		2.62275		2.44291		1.32695			1.55519		1.41694		2.09345			0.946598		2.67989		2.77667
		2.72911		1.67935		2.12741			1.57319		1.62227		2.58656			2.85021		1.27724		1.37747
		2.37743		2.02896		1.96418			2.26999		1.98491		2.19496			2.30974		0.787845		2.29478
		2.40486		2.09605		1.48192			1.56863		1.38124		2.53665			0.879075		2.87198		2.03441
		2.03767		2.66095		1.63704			1.38342		2.83089	root5	2.36677			1.918		1.56404		2.80529
		2.03026		2.86507		2.19808			1.25018		2.14657		1.90624			1.86352		1.18699		1.63383
		2.80285		1.99405		1.90894			2.35542		1.18612		2.33787			2.11091		1.02032		1.27348
		1.88587		1.93065		1.11966			1.65936		2.18282		2.13971			1.93889		1.8761		1.86022
		2.37702		1.41498		1.50288			1.918		1.50817		2.2905			2.91731		0.93646		0.839054
		2.31301		2.29489		1.02987			2.31713		2.47902		2.31013			2.43583		2.58478		0.743354
		2.41392		2.16042		2.14585			1.62225		1.58008		2.43021			1.42681		1.57999		1.84584
		2.58442		1.78644		1.65202			2.87641		1.99041		2.26751			1.81847		1.97674		0.279195
		2.67065		2.47221		2.23433			1.95782		2.29201		2.53058			2.18503		1.9242		2.35875
		2.20811		2.06427		2.06483			1.51143		1.91017		2.68094			2.49851		2.18836		2.03699
		2.75651		2.20932		2.50313			2.33056		2.32088		2.24879			2.81666		1.5346		2.10617
		2.04892		1.80879		1.4889			2.36773		2.24303		2.53967			2.67166		1.18782		2.26848
		2.60478		1.88646		1.26551			1.51697		1.98135		2.84343			1.67601		2.89276		1.70654
		2.52969		2.74832		2.15911			2.30426		2.18306		2.22354			2.88222		2.31179		1.0606
		2.47495		0.612081		1.74035			1.62322		1.92266		2.23103			2.09562		2.18772
		2.77502		2.23773		2.23496			1.79661		2.07126		2.70545			2.06819		1.47625		0.306155
		2.66822		1.96064		1.76084			2.38818		1.92529		2.8434			2.69525		2.665		0.915099
		2.36173		2.56808		1.6857			2.00576		1.55196		2.47068			1.96231		1.79992		1.82926
		2.2656		1.71674		1.79124			1.33025		1.54812		2.56203			1.79039		1.61686		2.62146
		2.31549		2.04746		1.62849			1.41778		1.92914		2.56308			0.754093		1.47514		2.57694
		2.18766		2.36685		1.42191			2.26162		1.82722		2.35956			2.09317		2.77087		0.979813
		2.29226		2.39747		2.31992			2.10158		1.75458		2.88959			1.62232		2.37442		1.40028
		2.71243		2.89854		2.31421			2.2665		1.3587		2.75419			2.33823		2.59753		2.14581
		2.56493		1.5318		1.21928			1.90616		1.99653		2.79694			2.04611		1.59159		2.05782
		2.48933		2.71575		2.0135			1.67659		2.32251		2.84463			1.30462		2.02474		2.51118
		2.28985		2.53755		1.13454			2.8609		2.01242		2.81714			2.19951		1.45101		2.77196
		2.7665		2.11717		2.26239			2.18439		2.88681		2.15431			2.23791		1.16714		0.656169
		2.44041		2.4348		1.49249			2.42899		1.89484		1.94635			2.59089		1.34574		0.627375
		2.54623		2.30944		1.78979			2.14966		2.2942		2.66341			2.28354		1.92482		2.33372
		2.27177		1.83563		0.941151			2.41786		2.49942		2.79624			2.81214		2.70738		0.136168
		2.55529		2.37532		2.08891			1.98216		1.94118		1.4968			1.7374		1.6841		1.6057
		2.61688		2.7902		2.53215			2.46552		2.3499		1.92555			1.72485		2.03036		2.14545
		2.20951		2.04716		1.7487			2.28443		1.60276		2.90606			2.82006		2.127		1.59005
		2.11299		2.66057		2.18237			2.18621		2.77111		2.06911			1.29095		1.4714		1.19486
		2.26619		1.37694		1.60271			2.02615		1.68541		2.16476			1.71695		1.59534		1.21896
		2.29167		2.63971		1.90202			2.34151		1.81403		1.70997			2.12656		2.51943		0.562335
		2.7814		1.49029		2.06496			2.60285		2.55382		2.67218			1.18813		2.53237		2.75455
		2.02743		1.59946		2.15749			2.50492		1.81967		2.27679			2.00838		2.2934		1.47514
		2.66986		2.20037		1.856			2.77942		2.61254		1.45259			1.92935		2.25251		0.532671
		2.56029		1.78129		1.09573			2.58325		2.22112		2.33886			1.83433		2.61176		2.14093
		2.92862		1.9974		1.65309			2.3117		1.8054		1.74687			1.81893		2.43243		0.363478
		2.69081		1.83949		2.5382			2.34191		1.75374		1.49428			1.94071		2.7508		1.51171
		2.52377		2.84672		2.3022			2.70478		2.0479		2.19059			2.60389		1.84783		1.46062
		2.20162		2.03759		2.44997			2.10764		1.74214		2.54349			2.08246		1.21758		1.27507
		2.51597		2.65427		1.6034			2.81634		1.63995		1.95915			1.63317		1.95655		1.12324
		1.98399		2.16708		1.67291			1.62091		2.22337		2.50826			2.60242		1.95731		1.66687
		2.50043		1.94385		1.58068			2.28278		1.70353		1.75931			2.13253		1.50445		1.05842
		2.59422		2.81755		2.28629			2.42504		2.54916		2.08303			1.67212		1.03741		1.13141
		2.42771		2.31834		1.66915			1.9417		2.08911		2.52336			2.35213		2.57825		2.12541
		2.56044		2.31252		1.71188			1.95258		2.33762		2.58037			1.34494		2.23072		1.53454
		2.72512		1.97984		2.11593			2.4381		2.09428		1.42688			2.31385		1.37293		1.42656
		2.7313		1.94364		1.64663			2.30159		2.35616		2.75088			2.27251		1.65745		2.82337
		2.27455		2.05253	root5	1.82623			2.12498		1.75138		1.95325			2.13733		2.40608		1.09808
		2.3221		1.66424		2.76653			2.11876		1.79303		1.90721			1.80165		1.48985		0.690415
		2.6651		2.73238		2.55684		root5	2.42673		1.89592		1.2643			2.11613		1.84454		2.22861
		2.7898		2.90949		2.81242			2.59621		1.97606		2.80242			2.16846		2.04689		1.91613
		1.96534		2.2118		2.20197			2.25202		2.66863		2.47616			2.32647		1.04779		1.69224
		2.85209		1.24333		1.81561			2.80094		2.52384		1.98427			2.18762		2.73965		1.35357
		2.7238		2.20995		2.11002			2.8279		2.5178		2.42647			1.73484		2.41158		1.72577
		2.19565		2.29505		1.17586			1.90755		2.03975		2.43038			2.06002		2.15539		2.43673
		2.25284		2.18423		2.10853			2.64374		1.86291		1.83783			2.66572		2.25747		0.860522
		2.88863		2.4029		2.49389			2.48728		2.51335		2.13094			2.698		2.267		1.8196
		2.22515		1.67579		2.22513			2.51154		2.00753		2.75344			2.3244		1.56744		1.65764
		2.60389		2.51648		2.49951			2.10316		1.59747		2.75338			2.36575		2.27677		1.65479
		2.56056		2.55858		2.8167			2.44643		2.00936		2.34431			2.51471		1.75779		0.367637
		2.22895		1.66632		2.75417			2.07873		1.98005		2.56553			1.98596		1.47333		2.76059
		2.8759		2.16732		2.04436			1.93783		2.04028		1.90449			2.29303		2.33882		1.74486
		2.46741		2.47375		2.55948			2.84047		2.3577		2.01633			1.59019		1.83236		1.80575
		2.54859		2.25369		2.07407			2.85039		1.93227		1.83272			2.55982		2.5752		1.49629
		2.80317		2.41663		2.27557			2.80403		2.5534		2.51796			1.59066		2.48017		1.28733
	root7	2.37268		2.38395		2.34368			2.79845		2.41281		1.97972			1.58964		1.37227		0.670448
		2.7095		2.05395		1.90257			1.90239		2.39205		1.98394			2.23714		1.55394		0.896721
		2.90811		2.23331		0.93162			1.86336		2.05357		1.96639			1.74639		2.05492		0.844114
		2.82662		2.86651		2.7232			2.85794	root6	2.15712		1.94598			2.33984		1.83415		0.882338
		2.94538		2.31296		2.4583			1.51324		2.54813		1.47581			1.80674		1.54193		2.62109
		2.71831		2.22253					2.32825		2.46076		2.14567			2.13702		2.40842		1.75545
		2.93442		2.70047		2.12967			2.42789		2.76453		1.80814			1.57206		1.88308		1.14612
		2.96569		2.55576		2.49183			1.80324		1.91846		1.85008			1.80944		1.74669		0.883034
		2.31417		2.42269		2.19165			1.49544		2.05782		2.68716			2.14986		1.53378		0.947067
		2.94003		1.83854		2.70716			2.09752		2.17011		2.38428			2.10226		1.95565		1.1622
		2.52052		2.03846		1.1648			2.01851		2.82261		1.81187			2.11906		2.39315		1.36455
		2.61601		1.95711		1.99401			2.48177		2.65576		2.09501			2.10561		1.6999		2.52311
		2.57447		2.33799		1.4676			2.72249		2.22834		2.16809			2.27571		1.38353		0.980221
		1.17456		2.13872		0.997959			1.76052		2.83046		2.13736			2.17084		1.41201		0.86248
		2.70972		2.69673		0.932508			2.91125		2.08625		1.63178			1.95271		2.31854		1.59792
		2.10203		2.33144		2.57682			1.05247		2.73569		2.07515			2.17207		1.76087		2.02197
		2.20552		2.81237		1.34358			2.0978		1.97182		2.03663			2.07138		1.90996		1.80143
		2.80501		2.36535		1.58298			1.27228		2.21664		1.90939			2.31599		1.94621		1.0856
		2.63296		2.3001		2.48247			2.81499		1.95704		2.21042			1.98845		2.23341		2.04489
		2.87991		2.51756		2.2681			1.79108		2.90405		1.63388		root6	2.49731		2.17273		1.12809
		2.42756		2.27234		2.22448			2.30808		1.8239		2.82882			0.848864		1.89076		2.65424
		2.38022		2.53395		2.76218			2.10711		2.37946		2.88502			2.58999		1.96816		1.72958
		2.95082		2.44709		1.21629			1.20803		2.7031		2.84996			2.88031		1.90693		1.30215
		1.85823		2.09909		0.767355			2.32247		1.96586		2.50264			2.55661		2.65927		1.98404
		2.22461		1.89512		2.70846			2.22422		2.60121		2.21128			1.4844		2.16985		2.41404
		2.67195		2.79516		0.391986			2.73349		2.51744		2.70444			2.72038		2.34697		2.57284
		2.29612		2.30164		0.948673			1.95716		2.87957		2.28911			2.07438		2.16447		2.37271
		2.77792		2.163		2.12909			2.14799		2.18753		2.77227			1.21685		1.96256		2.1538
		2.55286		1.84721		1.84817			2.86749		1.82849		1.86695			0.841039		2.47894		0.905498
		2.77509		2.29643		0.90457			2.1402		2.54839		2.76624			1.43107		1.97515		0.884914
		2.95293		2.00582		1.96091			1.87345		2.42697		2.48014			2.62996		2.26179		1.59325
		1.9659		1.68606		2.66674			1.99956		1.33213		1.94381			1.54984		1.69366		1.74413
		2.06996		2.68849		2.16459			2.43978		2.61799		1.92129			0.816093		2.30287		1.15638
		2.32991		1.63485		1.64212			1.2817		2.60143		2.31416			2.77585		2.31993		1.34722
		1.94406		2.21628		2.50063			1.235		2.29569		2.16949			2.71184		2.19592		1.78445
		1.85215		2.11521		1.53111			2.49944		2.51172		1.84716			1.05231		2.13538		1.74304
		2.38246		2.17863		2.65853			2.77748		2.8245		2.56624			0.64975		2.089		1.53846
		2.59074		2.2049		2.75303			2.66119		2.33017		2.68723			0.883805		1.98168		1.96987
		2.94938		2.14587		2.79579			1.62921		2.90035		1.61436			2.82395		2.38758		0.667617
		2.67697		2.43936		0.892258			2.69046		2.79212		2.543			1.0568		2.34223		1.81353
		2.87354		2.25285		1.35412			2.29868		2.5726		2.31096			1.4097	root6	2.15816		1.19979
		2.94434		2.21227		2.44944			0.639682		2.62163		1.90972			2.89834		1.61692		1.78956
		2.65694		2.15716		1.88803			2.19077		2.41836		2.29032			2.90869		2.12035		2.14852
		2.25697		2.88383		2.72019			2.60221		2.29691		1.6834			1.40358		1.03877		0.966278
		1.7185		2.5322		2.0015			2.45272		2.45729		2.45411			1.51473		1.80458		1.44264
		2.07915		2.11978		1.09644			2.02365		2.62485		2.60677			1.59975		2.90936		1.0608
		2.13675		2.72325		1.79268			2.83233		2.77029		2.22911			2.90545		2.75099		1.01406
		2.9073		2.04555		1.14503			1.72555		2.86652		2.07873			2.62693		1.61575		0.916262
		2.41928		1.98906		1.22127			1.84977		2.90864		2.11543			2.069		2.25967		1.2481
		1.66689		2.06628		2.36563			2.54079		1.62033		1.98473			1.82005		2.8757		1.07565
		2.59695		1.8678		1.47958			2.08414		2.89138		2.05363			1.73995		1.78029		1.38095
		2.91444		2.10985		2.02488			2.05243		2.00138		2.07384			1.1966		1.26245		2.39509
		2.86451		2.68374		1.15317			1.88892		2.441		2.46392			1.57983		1.77962		1.91861
		2.07376		2.21679		1.94655			2.44095		2.54851		2.62734			2.74025		1.98574		1.01363
		2.58167		1.98738		2.53465			2.03658		1.95948		2.06079			1.50645		2.0959		1.22327
		2.72704		2.60262		1.21871			1.99373		2.32464		2.04037			1.80109		2.7692		1.41701
		1.58074		2.29031		1.5958			2.43793		2.49458		2.02924			2.2276		2.29646		1.05141
		2.07709		2.07054		0.939074			2.3441		1.23454		2.31467			1.3346		1.41325		1.15547
		2.07824		2.43265		2.21886			1.70213		2.49752		2.23752			1.75366		2.87453		1.17247
		2.3652		2.0125		1.97536			2.28942		2.35734		1.98632			1.17477		2.45176		1.61904
		2.79836		2.48059		2.62342			1.20008		2.8066		2.08982			1.91095		0.781148		2.61081
		1.73627		2.01703		1.84412			1.9941		1.90955		2.27383			1.11101		2.93232		1.65934
		1.99491		2.49521		2.72523			1.70929		1.51546		2.03821			1.23744		1.52658		1.41464
		2.25285		2.7097		1.54196			1.31705		1.79029		2.26981			1.89425		1.00065		1.02558
		2.92571		2.39166		1.4366			2.27708		2.02159		2.11604			1.82742		1.97416		1.25033
		2.04143		2.21424		2.2493			2.71252		2.40005		2.27235			1.29147		1.87548		2.42963
		2.19525		1.737		1.65369			2.75839		2.28558		2.70945			1.74284		2.73578		1.57717
		1.99111		2.05084		2.50798			1.91867		1.83842		2.55132			0.806857		0.366925		1.26649
		2.55627		2.45072		1.88527			2.11337		2.86592		2.84133			2.00049		1.62275		0.813732
		1.90561		2.40697		1.74535			1.46628		2.69671		2.25587			2.68301		1.06593		1.5543
		1.61742		2.22608		1.27826			2.31892		2.22697		1.72527			1.50613		0.706159		1.91439
		2.7944		2.61061		2.78523			1.52515		2.48681		2.03281			1.36999		0.897764		1.52205
		2.32395		2.70884		2.64359			1.81464		2.50068		2.43582			2.88054		2.32392		1.57832
		2.70066		2.52558		1.89036			2.52881		1.79231		2.44721			1.85229		2.17977		2.5194
		2.88444		2.53621		1.75796			2.04914		2.25974		2.38561			1.77962		1.30133		1.20992
		2.10932		2.46147		1.47206			1.90705		2.06505		2.65874			1.32312		2.67041		1.66497
		2.42725		2.2954		1.45679			1.1639		1.84984		2.07795			1.88397		1.46806		1.97418
		1.84324		2.36865		0.760502			2.52687		2.42374		2.27194			2.0004		1.02082		1.58211
		2.5146		2.18654		0.945229			1.67309		2.30236		2.37341			2.2611		1.00559		1.33135
		2.51314		2.51736		1.23498			2.05259		2.08644		2.21329			1.54956		0.584653		1.58992
		2.49412		2.44652		1.55331			2.57365		1.76649		1.98769			1.90343		0.955316		1.18686
		2.57769		2.611		1.01999			1.60271		2.23584		1.94181			2.74991		2.57524		1.51932
		2.04127		2.6696		1.99712			2.44804		2.68612		2.44356			0.948696		1.98548		1.36951
		2.58574		2.56763		2.20757			2.33773		2.26588		2.14029			1.47497		2.08243		1.29457
		2.53405		2.14253		1.03289			1.97974		2.16544		2.50617			0.557405		0.775633		1.1209
		2.38381		2.60969		1.21561			1.38755		2.77619		2.06556			2.0147		2.87265		1.3943
		2.2599		2.57246		2.46221			1.4834		2.91196		2.67383			1.14368		2.82236		1.96468
		2.77584		2.40891		0.721912			1.51956		2.69279		2.10833			1.05082		1.23018		1.81014
		2.90609		2.61873		2.42601			0.976269		2.84567		2.51153			2.42069		1.40605		1.664
		2.60156		2.34656		1.00759			1.52693		1.91217		2.29084			2.03492		1.32196		1.69142
		2.57551		2.89146		2.50092			2.20093		2.24531		2.13042			2.2027		2.67501		2.53269
		2.03373		2.46761		1.40966			2.31144		1.83933		2.28071			1.43511		1.07824		1.3035
		1.79256		2.55109		2.06514			2.04188		2.05609		2.59678			1.29313		1.6954		2.06389
		2.55748		2.52184		2.06063			1.56181		1.73991		2.43773			1.70376		1.45543		1.53066
		2.12873		2.23013		1.33603			1.85041		2.00287		2.26262			2.70648		2.11861		1.93878
		2.52844		2.46965		1.91227			1.98429		2.17925		2.24962			2.07038		1.28411		1.77331
		2.92135		2.80975		1.78855			2.27299		2.6992		2.31667			1.5978		1.08459		2.20752
		2.85419		2.19293		1.58547			2.16269		1.919		2.35235			2.03628		2.8246		2.17208
		2.05135		2.64603		2.14307			1.89		2.26686		2.22905			1.8822		1.97711		1.36055
		2.1545		2.43715		1.76182			1.98179		2.7617		2.50767			2.09076		0.944727		1.41991
		2.30252		2.82915		2.4675			2.01182		1.78227		2.15356			1.92365		2.8943		2.2422
		2.93009		2.45925		1.11028			2.18848		2.2762		2.28729			1.4192		1.76721		2.27147
		2.63048		2.24438		1.82843			1.61819		2.27167		2.45441			1.83771		1.0016		1.83016
		2.59366		2.4377		1.62924			1.04577		2.03205		2.20636			1.6991		0.744244		1.73058
		2.79476		2.86447		2.07806			2.48003		2.44205		2.2917			1.53234		2.05163		1.65106
		2.42575		2.45939		1.56835			2.35195		1.79491		2.5666			2.54826		0.879619		2.24957
		2.66296		2.86754		1.81237			2.10834		1.4123		2.50903			1.30928		2.57187		2.17474
		2.02346		2.3081		1.86884			1.13129		1.99086		2.30498			2.46403		1.57657		2.0218
		2.41105		2.50638		1.73008			2.36111		2.33351		2.4971			2.52436		0.687654		2.48658
		2.44767		2.73044		1.00641			2.22041		1.8014		2.32844			1.28272		2.13376		2.21484
		2.22736		2.23637		0.8938			1.63543		1.89155	root6	1.88903			1.62117		1.42231		1.75037
		2.61501		2.44738		1.93519			1.91304		2.16466		2.22321			1.5492		1.27855		1.84212
		2.28334		2.66635		1.83026			2.31515		2.00328		2.57552			1.19783		1.06768		2.06797
		2.47922		2.75813		2.46037			1.81448		1.65977		2.12745			1.71107		2.01955		2.05009
		2.37491	root6	1.37253		0.896927			2.02015		2.56062		2.62538			2.30648		1.58236		2.1212
		2.26598		2.17761		1.59794			1.44187		1.89459		2.37604			1.24017		2.81023		1.96672
		2.62083		2.62591		2.32452			1.12917		2.08625		2.25626			1.7876		2.87211		1.89938
		2.35382		2.82442		1.38793			2.25779		2.26311		2.23346			2.16708		2.74837	root6	2.07598
		2.42896		2.86856		1.0542			1.72095		2.35352		2.58877			1.31423		2.43243		1.01694
		2.27701		1.71953		2.47287			2.24276		2.85618		2.49561			1.77825		1.11274		1.33683
		2.48071		1.73981		0.917451			2.09971		1.83011		2.58421			2.87705		2.06755		1.52559
		2.60829		0.665262		2.37258			1.36426		1.33		1.77544			2.20966		1.81677		2.21905
		2.51959		2.20455		2.42877			1.9566		2.01829		1.83221			1.40527		1.69998		1.66731
		2.36064		2.52638		0.8963			2.35025		2.03121		2.71699			2.23528		2.13832		2.0366
		2.32194		2.72744		2.03843			1.85861		2.51014		2.78235			2.20506		1.64157		0.37138
		2.34099		2.77895		0.987671			1.89738		1.86057		2.45239			1.82129		1.17107		2.77933
		2.49519		1.57331		1.81126			2.12277		2.87171		2.21149			1.44862		1.73191		2.22226
		2.85134		2.74877		1.88853			2.155		1.95331		2.84592			1.96289		2.55363		1.54055
		2.71924		2.36535		1.84253			2.38825		2.48458		2.52479			2.71566		2.69936		0.0692068
		2.02715		1.34468		0.934579			1.42658		2.61774		2.76595			0.996152		2.82105		1.62642
		2.17802		0.316242		2.72703			2.19711		2.06539		2.22423			1.36186		2.54654		2.46386
		2.62896		1.49735		2.41554			1.45015		2.64506		2.15841			2.70207		1.4699		0.929217
		2.30835		2.88975		1.22821			2.07149		1.9174		2.08499			2.82715		1.42003		1.70044
		2.2016		2.81405		2.71403			2.5448		2.20369		2.0118			2.26424		1.72959		1.29675
		2.15407		0.801096		1.14983			2.19305		2.19072		2.51992			2.64005		2.521		1.3111
		2.91718		2.86035		1.97237			1.29672		2.78252		2.40271			1.71343		2.91737		2.35855
		2.11276		1.01109		2.42035			1.75317		1.96366		2.1399			1.21586		2.79268
		2.75323		1.3202		1.98726			1.52451		2.28884		1.9106			2.52982		1.44554		0.912342
		2.13029		1.26274		1.89481			1.75866		1.991		2.05989			1.80526		1.73711		1.13763
		2.30741		1.4722		1.76603			1.88838		2.29199		2.2953			2.50254		2.7073		1.03943
		2.85551		2.80267		1.97297			2.41582		2.25862		1.46918			1.81329		2.18689		0.833127
		2.8198		1.61819		2.12224			1.722		2.07845		2.74481			1.75978		0.954257		2.78257
		2.62376		2.54932		2.13971			2.37681		2.81711		1.84298			2.75747		2.47028		0.958509
		2.70192		2.76249		1.84426			1.72373		2.09169		2.35433			1.52475		2.29271		1.96949
		2.83589		2.78417		1.54121			2.20482		2.11125		2.70743			1.65194		1.60518		1.43313
		2.58966		1.48108		0.80495			2.38992		2.2798		2.72307			2.31536		1.86556		2.28045
		2.49374		2.82978		1.5129			2.13302		1.90645		2.4245			1.71987		2.88393		2.75263
		2.29864		2.38537		1.38544			2.09687		1.93644		2.80076			2.32712		1.28624		2.82574
		2.30702		2.12054		1.71934			1.75016		2.45516		2.27706			2.22473		1.23401		1.26722
		2.06165		1.36531		1.9969			1.91539		1.99006		1.62856			2.04192		2.62085		2.61092
		2.37523		2.79901		1.97358			1.96043		2.43527		1.70904			2.30859		1.27026
		2.73856		1.89338		2.14322			2.20285		1.80156		2.70252			2.53517		1.22985		1.8698
		2.47388		2.71197		1.04492			1.68514		1.84274		2.20689			1.94358		2.06773		2.03684
		2.71922		2.19121		1.2686			1.63132		1.77191		1.97094			1.75347		1.50996		1.59342
		2.31817		1.68633		1.22145			2.23828		2.25403		0.88876			2.24362		1.21615		1.05935
		2.54142		0.697295		2.1608			2.03547		2.06209		1.7722			1.94331		0.904795		1.67988
	root8	2.93909		1.30179		1.20407			1.61061		1.99536		1.62543			2.23827		1.81933		1.94146
		2.81166		1.68716		2.308			2.12749		2.45015		2.19591			2.43085		1.0925		1.12758
		2.63929		2.10726		2.53156			2.03466		2.19843		1.70574			2.53875		1.7885		1.47709
		2.91538		2.27902		1.60145			1.94529		1.92203		1.85676			1.0517		1.29813		1.04593
		2.71433		2.83325		1.75456			1.48882		1.75562		1.8172			1.80867		0.818848		1.60306
		2.55747		0.84746		2.35427			2.334		2.23297		1.80757			1.42697		1.5178		2.10433
		2.92755		1.94449		1.17918			2.20423		2.2204		2.80919			1.62338		1.59158		1.6377
		2.89651		1.02489		1.76105			2.35909		1.88133		1.67959			2.27444		2.45445		2.49431
		2.73641		2.14243		0.970611			2.24933		1.76616		2.06209			2.27976		1.55388		1.98152
		2.94962		1.40402		1.47334			1.74599		2.44254		2.69707			1.95064		2.86582		2.06827
		2.04367		0.589782		2.4946			1.40091		2.13173		1.7831			2.19329		1.26946		1.37334
		2.93873		2.25119		2.21339			2.39291		2.40126		1.6514			2.38306		1.46005		2.49517
		1.6756		0.792039		1.84507			1.96955		2.02295		1.15068			2.56126		2.35695		1.53862
		1.90021		2.071		1.90108			1.89191		2.38236		1.9298			2.00679		1.58515		0.398713
		1.49268		1.06278		2.03691			1.71074		2.11536		2.81288			2.49362		2.33704		2.01191
		1.91487		0.795988		1.60328			1.77908		2.24419		1.86991			2.47407		1.44961		1.96417
		2.93913		1.40475		2.53743			1.69582		2.39995		2.19965			2.18536		1.97889		1.87547
		2.04774		1.74999		1.83196			1.74526		2.37319		2.11465			2.54519		1.89465		2.09999
		2.83712		1.51613		2.07398			1.7444		2.34116		2.02284			2.11647		2.18581		1.03057
		2.95276		1.97821		1.2396			2.4326		2.3716		2.61058			2.48603		1.43667		0.816532
		2.70847		2.12089		2.37259			1.5755		1.95227		1.99921		root7	1.25972		1.45959		1.77264
		2.93604		0.911782		1.94084			1.70117		2.20874		2.55985			2.23003		1.13727		1.57456
		2.21276		1.26897		1.79781			2.28437		1.99726		2.3677			2.60368		2.81531		1.53899
		2.91887		1.0185		1.63312			1.66226		2.13663		1.96631			1.597		1.5487		1.48413
		1.71191		1.43727		1.89538			2.03201		2.16871		1.52454			2.89729		2.06548		1.86883
		2.91571		1.59607		1.67186			1.74564		1.85796		2.73685			2.32414		1.9765		1.96352
		2.86289		1.43032		2.04421			1.51656		2.43159		2.30827			2.18554		1.90098		1.10127
		2.1016		1.54521		1.98789			1.56537		1.97612		1.89722			2.18399		1.65627		1.50207
		2.40776		1.60032		1.74672			1.86158		2.17546		1.65123			2.10253		1.97524		2.37494
		2.96226		1.13967		2.1006			2.34379		1.96361		2.54193			0.93982		2.26066		2.62473
		2.15427		2.42571		2.06291			1.59638		2.23725		2.20164			2.86856		1.28694		1.18701
		2.285		2.1322		1.91593			1.69807		2.32741		2.69381			2.88611		1.99833		1.07423
		2.94013		1.71449	root6	2.32252			1.99805		2.10834		1.55977			2.29252		1.56887		1.58695
		2.90047		2.7536		2.45286			2.27828		2.50026		2.62178			1.77964		1.63488		1.4659
		2.78333		1.74284		0.439578			2.39119		2.05062		2.14603			2.93987		1.90899		0.752427
		2.96325		2.76144		2.44532			1.89628		1.94288		2.06247			1.55035		1.32959		1.70716
		2.31377		1.73925		2.6634			2.02282		1.92604		1.47645			2.84431		1.72867		1.18043
		2.39481		1.91743		1.76136			1.78376		1.92039		2.0327			2.51611		1.55213		2.15208
		2.5797		1.92147		2.72695			1.88537		2.21348		2.14698			2.10666		1.92197		0.918541
		2.77001		2.21606		2.67903			1.7756		2.46602		2.25728			1.74194		1.55496		0.816244
		2.44297		1.06602		2.52985		root6	2.01283		2.24236		1.95028			1.53261		1.42963		2.3441
		2.74291		2.58124		0.866501			1.96612		2.38354		2.70924			2.54098		1.62184		1.25131
		2.40701		1.78662		0.670414			1.76973		2.32689		2.32959			2.3835		2.52593		1.23289
		2.82692		1.99856		1.11738			1.32222		2.1115		2.07305			2.3833		2.26513		2.77636
		2.938		1.45337		0.213359			1.04686		2.06056		1.76308			2.84216		2.12503		1.89263
		2.93539		2.31813					1.43514		1.94358		2.02757			2.51104		2.12218		0.363058
		2.06538		1.40667		2.08196			1.64602		2.62469		1.87042			2.89683		1.52778		2.68679
		2.10044		1.58312		2.60866			2.81289		2.19614		2.13093			1.74499		2.23888		0.862932
		1.927		1.79212		1.17305			2.58897		2.55285		2.456			2.60222		2.67542		1.0548
		2.92776		1.60757		0.255481			2.30533		2.22793		2.08066			1.78075		2.30148		1.30565
		2.09121		0.952651		1.83661			2.68407		2.05499		1.86358			1.78204		1.59261		2.33131
		2.43792		1.5133		2.00122			2.33576		2.0329		1.88879			2.09553		2.32303		0.959565
		2.83522		1.45106		1.85314			2.58833		1.97135		2.07131			1.89264		2.82721		2.17505
		1.98723		2.38929		0.969887			2.80069		2.34283		1.75574			0.556402		1.81864		0.262267
		2.82989		1.89775		1.6572			2.72568		2.31585		2.80953			1.01189		1.96285		2.02636
		2.94373		1.53395		1.01929			1.63617		2.14496		2.47881			1.7511		2.57338		1.79817
		2.88271		1.50019		2.40914			2.89912		2.15322		1.67637			2.10027		1.75054		0.879983
		2.02574		2.17946		2.46748			0.679237		2.3231		2.22206			1.93761		2.17126		2.235
		2.43483		1.49241		2.25888			1.76397		2.41525		2.08071			2.65393		1.25577		2.36082
		2.34868		1.67052		1.67859			2.65981		2.35996		2.1835			2.1923		1.79949		1.75829
		2.45634		2.58028		0.639583			0.511664		2.20938		2.4774			2.11379		1.8517		0.970783
		2.79388		1.21909		0.234259			0.109097		2.22614		2.05803			1.7408		1.58637		0.593559
		2.09761		1.24348		1.27661			2.30751		2.36235		2.41065			2.51006		2.81264		1.00857
		2.00517		2.00277		1.62967			2.63492	root7	2.15374		2.14921			1.3564		1.77551		1.75327
		2.92597		1.49389		0.837877			1.07321		2.60427		2.13884			1.84721		2.23198		1.67938
		2.23308		1.02577		2.48534			1.47439		2.3162		1.71442			1.69482		1.92054		2.3158
		2.16748		1.42042		2.66375			1.63815		2.31763		1.98393			2.35433		2.0453		1.31963
		2.62027		1.90953		2.60259			0.98282		1.14438		2.15226			2.04741		1.93361		1.58945
		2.84514		2.67381		2.45799			2.77403		2.87062		2.8692			2.90024		2.15656		1.91585
		2.95931		1.42287		0.118457			1.40322		2.38208		2.26629			2.83402		2.11507		1.30825
		2.35713		2.5973		1.65957			1.93399		2.41435		1.7564			1.75632		1.57307		0.84704
		2.85065		1.41978		0.777072			1.6328		2.45087		1.99469			2.18248		2.08786		0.812355
		2.93622		1.85257		2.32338			2.23926		2.58304		2.23859			1.58818		1.68678		1.85181
		1.89715		1.26005		0.850196			2.68366		2.73095		2.05344			1.72818		1.6066		0.944876
		2.43211		1.83079		1.67396			1.22979		2.22667		2.22008			2.70048		1.90404		1.04706
		2.86108		1.61809		2.21083			2.80733		2.34549		1.81608			1.34106		2.6737		1.68231
		2.44565		1.45465		2.3746			1.74254		2.64378		2.00021			1.61995		2.27937		0.649033
		2.09834		2.38694		1.31763			2.44487		2.77653		1.65314			2.02878		2.82777		2.18018
		2.72003		1.55986		2.04147			1.73447		2.05087		2.47029			2.33514		2.37422		2.14612
		2.4619		1.42546		1.95685			2.32942		2.19733		1.88599			2.82845		2.42935		1.70739
		2.39899		1.6982		1.11626			1.77276		2.52781		1.86097			1.97816		2.4636		1.26439
		2.87899		1.86656		0.391812			1.83562		2.58374		2.79807			0.71878		2.23469		0.32774
		2.94698		2.86338		2.15845			1.41871		2.33039		2.32025			2.46295		2.49163		1.17215
		2.21443		1.93211		0.885681			2.92756		1.67839		2.15844			0.48391	root7	2.82666		1.71657
		2.51968		2.79922		0.358118			2.20326		2.43439		2.45285			2.1929		2.8849		1.58801
		2.62149		2.78784					2.17338		2.03428		2.54441			1.55596		1.80912		1.7161
		2.31665		1.98101		2.14435			1.46781		1.95613		2.38846			1.21097		2.27353		2.42706
		2.79141		1.80739		1.72613			2.84545		2.41861		2.45223			2.32294		1.19175		0.792878
		2.41823		1.83946		2.63404			2.84431		2.37181		2.17976			1.94276		2.1816		1.67164
		2.94235		2.58003		2.29129			1.95023		2.87597		2.21603			1.91946		1.03025		1.74425
		2.24132		1.42103		0.193206			1.94985		2.07446		2.29447			2.17476		1.51712		0.960312
		2.76777		1.73857		2.58218			2.49617		1.6077		2.00519			1.84333		2.13788		2.14224
		2.89786		1.71975		2.22723			2.41937		2.46193		1.36457			2.26538		1.41827		1.00236
		2.46241		2.7556		1.75926			1.9971		2.36206		2.65808			1.91566		0.978914		1.51723
		1.82502		2.59385		2.81951			1.64493		2.10348		2.45458			1.80373		2.37244		1.27607
		2.36469		1.97317		1.30693			2.30265		1.22294		2.66392			2.09823		1.79837		1.15022
		1.84674		1.63902		2.51197			2.10509		1.31446		1.78578			1.63496		0.734689		2.21617
		2.47044		1.84917		1.07523			2.83124		2.31328		1.49715			2.85962		2.89065		1.03236
		2.05603		2.8211		0.440794			1.81802		1.91226		1.98781			0.922929		2.53714		1.86604
		2.62403		1.55932		1.93285			2.32568		1.64154		1.93877			2.49138		1.90735		1.35215
		2.85531		1.70225		2.58859			1.49919		1.36073		2.68046			1.63654		2.28736		2.06877
		2.3788		1.59913		1.71679			2.02343		1.79054		2.07982			1.72283		2.71981		0.68551
		2.86838		1.59817		2.71752			2.10866		1.94325		1.83817			2.54813		2.34573		2.34522
		2.61291		1.83579		0.64246			1.78997		2.03023		2.83922			1.855		2.04731		1.72502
		2.89248		1.78961		2.4163			0.0404236		2.45817		1.85637			1.07177		0.998705		0.905969
		2.18864		2.15737		0.799619			1.34454		2.55595		2.5137			2.28372		2.23719		1.31595
		2.54301		1.55046		1.463			2.02013		2.03979		1.73333			2.16101		2.61288		2.12127
		1.95321		2.07111		0.860392			2.35693		1.92575		1.42982			2.29746		2.08508		1.03925
		2.61894		1.95768		0.964804			0.870803		2.73942		1.94556			2.34498		1.15213		1.82192
		1.97641		1.29633		0.437758			0.677372		1.77406		2.6109			2.41312		2.32217		1.3147
		2.48407		1.8462		1.24054			1.74497		2.90201		2.50953			1.81446		1.97157		0.88889
		2.53755		2.24633		2.66551			2.43776		1.91384		2.21422			1.3012		2.76848		0.622945
		2.42438		1.19777		2.24899			2.04839		1.74061		2.25793			2.11472		2.48191		1.83872
		2.56531		2.01669		1.11386			2.07156		2.20804		2.48416			2.3318		0.15958		0.877784
		2.27975		1.54249		1.26834			2.14569		1.94957		2.53549			1.16942		1.59315		1.27296
		2.92882		2.14285		2.60558			2.04465		2.3321		1.8689			2.65365		1.47118		1.87556
		2.4341		1.65324		0.506899			2.64492		2.20588		2.0198			2.48899		2.04589		1.30837
		2.12693		2.1127		2.10388			2.04424		1.69155		2.21333			1.50828		1.85808		0.811326
		2.76177		1.04032		1.15771			2.64661		2.86016		1.89855			2.29897		2.87117		1.51049
		2.85421		2.73495		1.8373			2.80742		2.23954		2.22481			1.76098		2.26045		1.61919
		2.66505		1.58263		2.08729			2.02688		2.21665		1.98296			2.14598		0.807817		2.11113
		2.68315		2.24616		1.86916			0.831268		2.85045		2.32982			1.009		0.652033		1.83619
		2.03972		1.90297		2.19318			1.92758		2.66131		2.08173			2.50376		1.70772		1.7447
		2.92735		2.5323					1.78894		2.01616		1.8049			2.14958		1.52957		2.05888
		2.14957		1.46444		2.51539			1.68084		2.20628		2.07868			2.04139		0.760735		1.19455
		2.24549		2.0514		0.985084			1.43989		1.93415		1.85586			1.83696		1.78836		1.34756
		2.36615		2.87194		0.549666			2.35006		1.18857		2.24155			1.41483		2.19306		2.03922
		2.7745		2.35778		2.29275			2.09078		1.78237		1.90522			1.38136		1.83132		1.68647
		2.41357		1.26334		2.70763			1.33163		2.2684		2.73083			1.23		2.02141		1.80553
		2.57918		1.43984		2.2428			2.24661		1.97446		2.41951			2.40864		1.73435		1.52345
		2.81024		1.45679		1.72919			2.28678		1.97978		1.77928			2.04718		0.508691		1.66724
		2.22958		2.7077		1.54477			0.955301		1.63336		1.90688			1.29564		2.62849		1.98747
		2.0491		2.22888		2.11186			1.547		2.17475		2.17071			1.70075		1.31738		1.98156
		2.60492		2.2564		1.05783			1.72449		2.1465		2.05154			1.34852		1.41791		1.64484
		2.87433		1.88657		0.965384			2.11984		1.09355		2.13716			1.78097		0.87501		1.21414
		2.78274		2.40369		2.1626			1.5629		2.77455		2.21563			2.34781		2.90038		1.51699
		2.4583		2.76493		1.71503			0.385635		1.85939		2.47185			2.15535		2.76885		1.66717
		2.34358		2.07849		2.41051			2.72637		2.03898		2.81154			2.54961		1.81985		1.72228
		2.26387		2.09452		1.34967			2.77261		1.58973		2.24868			2.31605		2.02901		1.10848
		2.15294		2.29567		2.69351			2.11184		2.05204		2.20839			2.19996		1.16325		1.24661
		2.44982		2.02037		0.870316			2.18851		1.93045		2.13101			1.90489		1.9324		1.0347
		2.58182		2.40164		1.64842			2.53265		1.6859		1.94106			1.10412		0.730842		1.41673
		2.28594		2.37089		2.05299			2.09555		1.56051		2.43847			2.01549		1.74109		1.44421
		2.35684		2.26348		2.32321			1.7317		2.6878		2.23766			1.32052		2.00119		1.98902
		2.86432		1.77237		2.13149			2.26183		2.06567		2.25622			2.15114		1.77799		1.97904
		2.57785		1.96969		1.86253			2.60503		1.62504		2.06277			2.69129		2.05969		2.03656
		2.82558		1.97075		2.75609			1.43925		2.32426		1.68705			1.01155		0.686063		1.41422
		2.30746		2.4876		1.36279			0.971441		1.98357		1.94508			2.17031		2.80762		0.987629
		2.71594		2.41994		0.553672			1.40591		2.30571		1.95254			1.71453		0.958689		1.82034
		2.65257		2.01084		2.04079			2.14211		2.17516		2.19921			2.41145		1.76862		1.79093
		2.5321		2.24484		2.08016			1.75086		1.67457		2.6462			1.99975		1.27099		1.02826
		2.44252		2.68194		2.02393			2.13472		1.97304		1.91265			2.11838		2.3041		1.9462
		2.36324		1.60102		2.27548			1.73314		1.27962		2.11022			1.02337		0.739508		1.63697
		2.50041		2.32695		0.631153			1.49433		2.89682		2.03719			1.67757		1.08552		1.94086
		2.46817		2.39157		2.18755			2.30226		2.82252		2.21599			1.94662		1.57665		1.34745
				2.53611		1.88909			1.75393		1.11477		2.4711			1.23766		1.55052		1.6347
				2.08895		1.83439			2.75666		1.86376		2.04911			0.750414		1.4091		2.26439
			root7	2.02637		1.32207			1.999		1.16988		2.70139			2.08564		1.11592		1.27455
				2.58074		2.39956			2.59784		1.95602		2.31954			2.85333		2.77082		1.28974
				2.73572		1.79733			0.970043		1.45394		2.30172			2.25557		2.74735		1.5087
				0.840901		2.69339			2.23359		2.27753		2.2373			2.31556		1.10268		1.33925
				2.67199		2.30665			2.43988		2.46571		2.27779			1.7392		0.99896		1.7583
				2.45541		1.70932			2.89491		1.6918		2.17676			1.74501		2.87793	root7	2.72335
				2.54822		1.93239			1.4696		2.17684		2.55431			1.58844		1.73767		2.27248
				1.39374		1.90358			1.814		1.54436		2.36729			2.07768		1.3976		1.99743
				2.74044		2.76104			2.34652		1.73528		2.65075			2.02978		2.77924		2.77361
				2.81921		1.09864			1.34592		1.45127		2.37739			2.13954		1.91286		1.09456
				2.69336		1.07621			2.19862		2.20054		2.64434			2.59001		1.47465		1.62887
				2.65876		1.05169			1.67453		2.86875		2.09268			1.13528		1.42317		2.10256
				0.436909		2.20537			1.97908		1.64822		2.42123			2.2575		2.83359		1.25678
				2.46235		0.497862			2.31019		2.89552		1.92997			1.64642		1.18741		2.49758
				1.07611		1.87478			1.08689		1.43756		2.1771			2.054		2.8737		2.20757
				0.904702		0.477052			1.85061		2.28859		1.73499			1.25448		1.01506		1.34072
				2.68938		2.04693			2.25489		1.90657		2.66193			2.08462		1.10612		2.05288
				2.41858		2.72064			1.53362		1.64904		2.31232			1.36313		1.73064		2.78362
				2.08827		1.93183			2.41444		1.36771		2.37804			2.75965		0.731391		2.39005
				1.79454		1.43576			1.78953		1.82347		2.23353			1.85225		2.12961		0.0885749
				1.58543		2.68014			2.40707		2.85194		2.28795			2.04003		2.69697		0.517547
				1.23066		1.57228			1.86985		2.23569		2.51706			1.06966		1.98508		1.4049
				2.8309		1.91137			1.43585		1.40834		2.13021			1.95791		1.71977		1.56156
				1.66529		1.40584			2.21217		1.47987		2.13678			1.7307		1.41494		1.57972
				1.87905		2.17877			2.31608		1.85282		2.21429			2.13442		1.55077		2.11805
				2.62292		2.6094			2.7136		2.30713		2.34529			1.63946		1.16526		2.66589
				1.63758		1.60332			1.82271		1.74462		2.34246			2.05013		1.78657		2.16999
				1.65706		2.48011			1.89537		1.64424		2.56901			1.66842		1.63991		2.55932
				0.991894		1.38287			1.75781		1.90953		2.40699			1.97263		2.08067		2.40494
				2.78499		1.94715			1.78872		1.73857		2.35108			2.15049		2.38814		2.18695
				0.70045		1.43162			1.90989		2.01991		2.43956			1.24107		1.61204		2.79235
				0.927431		1.2471			2.16038		1.3033		2.42962			1.7545		1.33333		2.67215
				0.746678		2.07439			1.54777		1.90831		2.62105			1.66332		1.37326		2.30214
				0.735188		1.99413			2.05536		1.97523		2.52721			2.10898		1.49638		1.09628
				1.74777		1.73595			2.09138		2.24959		2.40732			2.70377		2.34672		2.8796
				2.8586		1.16149			1.36052		2.71906		2.09392			1.17836		2.78726		1.8044
				1.93983		1.30645			1.39025		1.46346		2.27992			1.38451		1.75061		1.6328
				1.62086		2.64903			1.68421		1.48925		2.87421			1.60094		2.42713		2.09255
				1.63419		1.32885			1.72006		2.67586		2.56234			1.89375		1.64806
				1.88151		1.54768			2.18802		2.03684		2.58944			0.940903		2.83123		1.17355
				1.20099		2.17176			1.84957		1.76985	root7	2.40443			1.63436		2.62287		1.09249
				2.48153		2.4227			1.38821		1.919		2.26385			2.00052		1.74685		1.42552
				0.554148		0.827042			1.94437		2.27576		2.3301			2.18758		1.27687		2.07485
				2.73215		2.37666			1.92385		1.95796		2.84037			1.64769		2.15207		1.91634
				2.25593		2.60412			1.75003		1.546		2.80469			1.61767		1.05258		1.63949
				0.490399		1.67092			2.03377		2.51592		2.90103			1.48242		2.00937		0.964013
				2.67925		2.68024			1.70738		2.29163		2.8341			1.88584		2.1143		0.828491
				2.81019		2.40927			1.71306		1.38986		2.76632			1.5753		1.39835		2.73351
				2.18048		1.48712			1.82457		1.44285		2.27602			1.62822		2.74843		1.60809
				2.61221		1.44566			1.50881		2.66266		2.60271			1.83591		2.12873		1.56081
				1.28718		1.71895			1.94501		1.65455		2.90961			1.31935		1.35521		1.03548
				1.57404		1.44547			1.61903		1.74621		2.71518			2.22732		1.48018		1.38182
				0.909983		2.02363			1.81619		1.97161		2.87971			1.54419		2.47026		2.8075
				1.28382		1.62017			2.16566		1.70072		2.69448			2.01345		1.73814		1.68706
				1.81547		2.05429			2.07169		2.65511		2.92013			1.95619		2.77568		1.58599
				0.674129		1.19078			2.53093		2.30119		2.75305			2.29733		1.65756		1.78152
				2.04273		1.8567			1.85905		2.11752		2.79797			2.19671		1.77397		1.90152
				2.4654		1.35649			1.78934		1.9301		2.75472			2.35036		2.20427		1.88903
				1.03574		1.01599			2.16203		2.04789		2.58181			1.50897		1.83818
				2.14372		2.25932			1.84206		2.60689		2.53043			2.30167		1.39489		2.23896
				1.51192		1.87134			1.96015		2.67773		2.59877			1.82003		1.70532		1.90228
				2.10861		1.5108			2.08157		1.71823		2.31684			1.71438		1.91803		0.68501
				1.63795		2.49233			1.61782		1.74271		2.86584			2.0905		1.54238		1.92051
				2.05801		2.27646			1.99445		2.45015		2.80675			2.17143		1.70672		2.00357
				1.18491		1.82506			2.34748		1.80532		1.88149			1.50547		2.42422		2.69626
				2.67922		1.85339			1.89718		1.48397		1.97226			1.29404		1.94873		1.70394
				1.79995		1.34168			2.04218		2.25912		1.95593			1.90552		1.73903		2.66939
				1.59835		1.88387			1.94553		1.88767		2.79431			2.30843		1.95366		0.814513
				0.963233		2.31703			2.28199		1.79018		2.45166			1.80867		1.29348		1.82599
				1.93355		1.93017			2.2261		2.19112		2.63091			1.70533		2.55708		0.135894
				1.59356		1.70062			2.31489		2.85122		1.96228			1.67669		1.94361		1.79639
				2.84545		1.86342			2.45822		2.06766		2.00723			1.46541		1.48536		2.88261
				1.64115		2.23677			2.12031		1.97921		1.76127			1.98252		1.66672		0.612297
				1.65734		1.66025			2.13491		2.02954		2.1296			2.19937		1.78637		2.80773
				1.52213		1.87371			1.61024		2.00908		2.45318			1.61907		2.46535		2.24395
				1.46799		2.33982			1.75032		1.86301		2.03568			2.29401		1.76308		2.03055
				2.27293		0.829791			2.14924		2.05883		1.95091			1.96181		1.82859		0.708261
				2.41962		2.04007			2.34069		2.65282		2.75012			1.66241		1.58925		1.30547
				1.93447		1.5424			2.2509		1.82432		2.601			1.9561		2.04649		0.383593
				2.16521		1.84027			2.14906		1.74921		2.3151			2.38246		1.62027		0.955086
				1.43617		2.30912		root7	2.88906		2.0614		2.02896			1.60136		1.81019		2.26855
				2.38411		2.11373			2.4492		1.99739		2.32543			1.64444		1.83757		0.822976
				2.55539		2.24533			2.50211		1.90139		2.14092			2.03794		1.01883		1.22772
				1.90127		2.57929			2.15422		2.36647		1.86493			1.87394		2.15725		1.33601
				2.54286		1.74156			2.66679		1.91613		2.08279			1.99588		1.94872		1.75736
				2.21894		2.22825			1.80872		2.38246		2.51624		root8	2.37466		1.97054		0.0817575
				2.25245		1.24901			2.26078		2.28642		2.34765			1.40515		1.63084		1.44992
				1.29637		2.14265			1.93655		2.68206		1.94874			0.917729		1.37347		2.10941
				1.15735		1.72468			2.61857		1.92611		1.99765			1.39989		1.89653		2.45365
				1.45351		2.32312			1.68154		1.91263		2.00638			2.06067		1.84685		1.61158
				1.82592		1.88552			2.31618		2.77886		2.56742			1.33284		2.43403		1.70057
				1.96199		2.02538			0.857478		1.88253		1.9103			2.10464		2.26257		1.82458
				2.05268		1.91277			1.95266		2.53809		1.64184			1.0774		2.12043		2.47782
				1.50034		2.05313			2.37345		1.97856		2.57668			1.66643		1.93231		1.23773
				1.6212		2.01667			2.45642		1.79062		2.19236			2.77116		2.82872		2.21725
				2.64637		2.42419			0.376799		1.74332		2.38315			1.37613		1.55688		2.66399
				2.25972		1.93797			2.08534		2.30303		2.38629			1.87062		1.69492		1.49911
				2.68268		2.10965			1.37723		1.939		2.78024			1.47047		2.29684		1.26754
				2.31226		2.07843			2.66475		1.69312		2.85367			2.32584		1.89378		2.69434
				2.19283		1.71795			2.47716		2.49623		2.33714			2.88272		2.09474		2.53659
				2.20924		1.4632			2.3898		2.33318		2.26208			1.22412		1.8607		1.17997
				2.14633		2.2821			2.51205		2.28754		2.72661			1.69725		2.39631		2.15071
				1.21474		1.85824			1.69283		1.72496		1.76793			1.44938		2.0764		1.38828
				1.91709		1.85619			2.47776		2.24024		2.17181			2.52556		2.26491		0.443425
				2.62719		1.83889			2.25527		2.00833		2.26973			2.94772		1.83685		0.926449
				0.976445	root7	0.342524			2.16508		2.0328		2.46968			2.53243		1.70674		1.89985
				2.33534		1.97464			1.71939		2.72726		2.67513			1.33329		1.59422		1.00755
				2.90381		0.572867			1.83517		2.29308		1.88687			2.83087		1.59475		2.26898
				1.67189		2.8165			2.24528		2.09991		2.4883			2.12351		2.54506		1.19009
				2.4891		1.84637			1.96746		2.85586		1.65128			2.34833		1.56139		1.25416
				1.42204		2.68443			1.34587		1.78647		2.79796			2.46836		1.79932		2.81907
				2.34671		2.71792			0.734078		2.02952		2.62814			1.65871		2.32068		1.59302
				1.37292		2.01565			0.568596		2.23969		2.86063			1.40325		2.06154		0.627211
				2.4107		1.92418			2.77968		2.31318		2.72188			2.80517		1.8554		1.43686
				1.81724		2.58198			2.01592		2.0723		2.6124			2.01768		2.22546		1.93096
				1.93698		2.22548			1.36705		2.49066		2.28375			1.36841		1.82992		0.699154
				1.98295		1.59027			1.25721		1.98652		2.67826			2.57993		1.83257		1.06941
				1.69512		2.73956			2.76136		2.34733		2.63287			1.60476		2.29657		1.84033
				1.89764		1.65462			2.90839		1.95073		1.9235			2.5819		2.15167		1.25977
				2.30613		1.169			1.4857		2.20046		2.1634			2.45121		2.18709		0.872212
				2.42927		1.81433			2.14192		2.28544		2.4705			2.09166		2.02226		0.851809
				2.02279		2.22628			1.52466		2.27105		1.80715			2.23775		2.02824		0.760542
				2.56872		0.457348			2.41861		2.51748		2.22496			1.73985		1.9984		1.19592
				1.36491		1.84861			2.59373		2.28057		1.93868			1.68546		1.66796		1.24736
				2.69786		2.72075			2.75966		2.02563		2.18177			2.8833		2.86145		2.12915
				2.48489		2.38838			2.18457		2.23591		1.52595			2.05655		1.75552		1.09139
				2.77498		1.8772			1.87205		2.39266		2.04391			2.88832		2.4905		1.68717
				2.04764		0.529624			1.03698		2.3739		1.56233			2.62285		2.37031		1.17162
				1.57207		0.743131			1.60563	root8	2.34483		1.99942			2.27946		2.54022		1.00137
				2.69421		2.75211			2.00406		2.05266		2.53333			1.69063	root8	2.74617		2.43201
				2.03774		1.96054			1.52575		2.60547		1.68589			1.87431		2.12677		0.795287
				2.72863		2.52548			2.2328		2.39427		2.12934			1.85501		2.84677		0.952322
				2.50554		0.866531			1.09862		2.55032		2.86449			1.87743		1.78958		2.44402
				2.62143		0.0893553			0.437283		2.01693		2.02139			2.54536		1.67887		1.03721
				2.14906		1.57015			2.57161		2.79375		2.34858			2.70466		1.95932		1.08964
				1.73256		1.93842			2.69946		2.52475		2.24337			1.87489		2.02438		0.821687
				2.47717		1.3759			2.8543		2.32208		1.60902			2.82194		2.45942		1.33927
				2.18961		1.1506			1.09813		2.23744		2.14665			2.27403		1.9202		1.72287
				1.84321		1.73679			1.0374		2.51961		1.76198			2.62381		2.06939		1.61977
				1.63637		1.71106			2.10089		2.44683		2.18186			1.31031		1.72832		2.49993
				2.71913		2.71939			2.37857		2.40444		2.26711			2.49245		2.09687		1.42328
				2.06783		2.13889			1.7445		2.58295		2.50292			1.89989		2.14144		2.03875
				1.25282		1.11758			2.41692		2.32583		2.80669			2.18114		1.66073		0.628302
				1.73044		1.82777			2.30711		2.47583		2.62042			2.05935		2.02483		1.26608
				2.28297		0.240729			1.81572		1.50565		2.03977			2.81031		2.89519		2.63926
				2.31666		0.528821			1.68683		2.60743		2.15141			2.38318		2.83671		1.73763
				2.43518		2.20389			1.32559		2.59036		2.39036			2.61726		2.10051		2.56547
				1.75495		1.59445			2.24489		2.40124		1.54295			2.15613		2.28332		2.42143
				1.28247		1.78932			1.42981		0.890931		2.19658			2.64243		2.0349		2.14933
				2.2922		2.14684			2.30077		2.86559		2.34807			2.89605		2.00854		1.36346
				1.23278		1.76137			0.935587		2.7825		2.37647			2.4164		1.79352		2.0587
				1.52332		2.214			2.08846		1.7361		1.91285			2.10407		2.77031		2.14578
				2.77698		0.880249			2.27069		1.28331		2.70997			1.89108		2.26006		2.25809
				2.04135		1.7593			1.51253		1.84793		2.3532			2.00349		2.90836		1.47255
				2.20315		1.86294			1.42041		2.87895		1.99033			2.15929		2.40777		2.84992
				1.40347		2.71025			2.84363		2.89713		2.14685			2.39784		1.84948		1.95253
				2.35789		1.94864			1.75083		2.74014		1.53262			2.87002		2.75589		2.54315
				1.20909		2.75734			1.77622		1.50858		1.84386			2.19014		1.76908		1.79562
				2.09471		2.23257			1.70652		1.95163		2.30929			2.63061		1.8232		1.15052
				1.6642		2.34804			1.72082		2.4656		1.9899			2.63926		2.334		1.70238
				2.10173		1.63325			1.28053		2.25898		2.46			2.78234		2.50123		1.07727
				2.00249		1.57266			2.81159		2.61776		2.03054			1.93383		1.88263		1.04716
				1.74601		1.92161			2.83136		1.58019		1.58831			2.84881		2.81979		2.36632
				1.80422		2.61541			1.84604		1.274		2.04114			2.39629		1.94136		1.51459
				2.3003		1.22548			2.86411		2.56206		2.32987			2.27165		1.87821		1.88047
				1.43656		1.57082			1.56284		2.07055		2.16656			2.63658		1.56225		2.41473
				1.98949		2.50505			1.69578		1.70828		2.34177			2.06612		2.2934		1.6523
				1.41077		1.42816			1.84419		1.97885		1.94473			2.40081		1.59647		2.15324
				1.47366		0.729115			1.99669		1.95868		2.29999			1.55133		2.87363		2.41893
				1.44939		1.35807			2.57758		1.99755		2.59428			1.85972		2.20881		1.87268
				2.13183		2.2983			2.32886		2.738		2.5331			1.6354		2.06135		1.51272
				2.57878		0.516511			1.77372		2.8737		2.46638			1.32769		1.84438		1.89479
				1.86875		1.85495			1.76335		2.52881		2.06155			2.47664		2.11853		2.71679
				2.74985		1.50801			1.33861		1.87251		1.71504			1.81592		2.25691		1.37043
				2.21897		0.658276			2.23871		1.96232		2.08829			1.59846		2.79218		1.51394
				1.84338		2.76839			1.71363		2.79175		2.09887			2.89488		1.16698		2.05929
				2.41037		2.59013			1.60916		2.40543		2.03964			1.96335		2.25853		1.32224
				2.13022		2.62194			2.66154		2.61525		2.31681			1.92676		2.03561		2.22826
				2.49286		0.930426			1.26048		1.45391		2.44888			2.80328		2.85795		1.99165
				2.15544		1.99043			1.44598		2.07844		2.67244			1.76349		2.67852		2.29969
				2.35407		2.45298			2.03763		2.10793		1.94606			1.38514		2.21708		1.70923
				2.64161		2.34015			1.79939		2.58048		2.64883			2.19997		1.21208		1.89095
				2.11084					1.66777		2.8671		2.57177			2.38338		2.70905		1.89549
				2.14576		1.66749			2.75525		1.62506		2.30788			2.13232		1.6205		1.53542
				2.14816		1.15883			1.45555		2.80299		2.41139			1.23739		2.23771		1.48976
				2.13823		1.52485			1.68714		1.73628		2.2333			2.28993		1.39572		1.40126
				1.99517		2.65279			1.90081		2.78371		2.51223			2.40101		2.28725		2.04263
				2.38914		1.36948			1.68167		2.10342		2.53574			2.4129		2.35892		1.64038
				2.46831		1.28794			2.28622		1.65668		1.96915			2.48452		1.9791		1.80161
				2.08071		2.4733			1.67959		2.03178		2.47748			1.93953		2.62684		1.88857
				2.10732		1.49658			1.96979		2.83076		2.2751			1.40688		1.2394		1.4761
				2.50899		1.88012			2.01946		2.66523		2.0313			1.39639		2.1424		1.27208
				2.44775		2.67356			2.68273		1.11245		2.8328			2.19306		1.91184		1.44641
				2.78342		1.10952			2.55395		2.22225		2.03347			2.20042		2.2393		1.35607
				2.06419		1.70738			1.92968		1.88376		2.2962			2.37066		1.97723		1.83756
				2.21083		2.53254			1.84688		1.71622		2.08648			1.96709		1.39044		2.33985
				2.68008		1.56701			2.16034		2.70011		2.001			2.46462		2.007		1.45914
				2.61214		1.88585			2.83703		2.89448		2.33611			1.91392		2.24715		2.17825
				2.31628		2.15348			1.94329		1.6336		2.11602			1.74165		2.08507		2.15062
				2.66636		1.67032			1.62338		1.38306		2.33122			2.08098		2.48086		1.65417
			root8	2.791		2.4744			1.55424		1.6937		2.28499			2.19537		1.99506		1.46153
				2.1672					2.84867		1.52473		2.09111			1.94765		1.37921		1.53464
				2.2049		2.34454			1.71374		1.46487		2.02934			1.4379		1.83204		1.97909
				2.72704		1.8486			2.47379		1.75583		2.35605			1.46569		1.16013		2.43306
				2.3661		1.88655			2.33556		1.72736		2.10919			1.64605		2.50696		2.48879
				2.85848		0.75094			2.07162		2.34536		1.83177			2.56991		2.16728		1.8506
				1.59339		1.66753			1.63654		1.83497		2.43939			2.07019		1.63961		1.84188
				2.41776		1.57154			2.21135		1.65666		2.47727			2.09159		1.04365		1.44111
				2.86441		2.28231			1.91793		2.04245		2.61741			1.97387		1.93034		2.25181
				2.89993		2.07623			2.30327		2.11345		2.35477			1.5082		1.86733		2.045
				2.78492		1.40813			1.84863		2.63114		2.29119			1.55472		2.25179		1.76218
				2.7719		2.27039			2.76044		2.57066		1.91456			1.46019		1.42483		1.73885
				2.47076		2.07434			2.03731		1.21746		2.07031			2.09971		1.73368		2.11629
				2.49022		2.28947			1.89068		1.54122		2.38131			1.92655		2.04774		1.81624
				2.8747		2.24665			2.08247		2.72704		1.96084			2.30229		1.40977		1.81954
				2.36176		0.354802			1.95339		2.80386		2.60639			1.91331		2.66765		2.09612
				2.76757		0.828438			1.82071		1.79065		2.28994			1.83545		2.21571		2.53584
				2.7766		1.26937			2.49387		1.52154		2.7024			1.71026		2.49456		2.1198
				2.03317		1.41568			2.12369		1.80002	root8	2.30806			1.71707		2.65744		2.30352
				2.00616		1.71994			2.44249		1.88459		2.2533			1.9715		2.67707	root8	1.89038
				2.45846		1.71732			1.5003		1.64088		2.26702			1.8276		1.46478		1.73318
				1.79483		2.02971			2.66381		2.0086		2.81656			1.91363		1.89241		0.933182
				2.33149		1.83388			1.28858		2.0482		2.56529			1.59886		1.23944		1.93251
				1.94297		1.84397			2.76607		1.75413		2.85303			1.51843		1.60088		2.67381
				2.85355		1.92325			2.73654		2.21561		2.56117			2.14471		2.75225		2.14252
				1.45369		1.33762			2.04931		2.45375		2.63414			1.6577		2.82285		1.89725
				2.84553		1.59186			1.71873		1.40438		1.7964			2.11966		2.5702		1.03471
				2.88865		1.14803			1.82674		2.48882		2.78368			1.71199		1.26348		1.73071
				2.83825		1.19642			1.31914		2.65201		2.25303			2.3332		2.20527		2.47453
				2.69853		0.094303			1.93593		1.93466		2.64563			1.93049		2.17154		1.96505
				2.35704		1.70241			1.83616		2.13854		2.44895			2.62331		2.26373		1.13197
				2.7147		1.30181			2.11168		1.94704		2.45176			2.1589		2.30132		0.906848
				1.42266		0.94723			2.73332		1.71705		2.33582			1.93657		1.93218		1.68625
				1.74919		2.20901			2.39154		1.64139		1.96681			1.71762		2.08315		0.837901
				1.9144		2.36834			2.75703		1.59641		2.70571			1.41722		2.68301		1.99509
				2.6342		1.01451			2.59068		2.16381		2.79507			1.95988		1.28598		2.49942
				2.87138		2.01004			1.80502		1.93749		2.51858			1.51411		1.40758		1.72122
				2.42782		1.36667			2.24166		1.714		2.04727			2.1121		1.99274		2.77557
				2.88986		0.962963			1.50481		2.75557		2.60436			1.82008		1.99534		2.40491
				1.88057		0.700648			1.85841		2.44536		2.60291			1.50028		1.66696		0.871139
				2.62366		0.51314			2.15905		2.40238		2.37139			1.68957		1.44077		2.64116
				2.85905		1.81004			1.9321		1.65484		2.07542			2.19031		2.34439		2.76563
				2.28947		2.51881			1.76034		1.4823		2.56375			2.19539		2.70217		2.29911
				2.35458		0.827417			2.09188		1.31989		1.80394			1.92508		1.38789		1.46071
				1.51246		0.815585			2.50904		1.82593		2.82203			1.7884		2.2441		1.37277
				1.23802		1.50611			1.95776		1.57594		1.90228			2.43736		1.23034		2.79228
				2.47806		0.981898			1.59257		2.14743		1.39664			1.95591		1.74096		1.9384
				2.72228		1.57744			1.489		2.26879		1.86887			2.47526		2.58251		1.44776
				1.86727		1.28462			2.4538		2.21804		2.16431			1.52182		1.39775		1.78958
				2.47498		1.37952			1.94445		1.42687		2.01907			2.23163		1.56831		2.83196
				2.18717		2.0502			1.99916		1.6751		1.77791			1.92754		1.66256		2.63229
				2.64466		1.49709			2.01083		1.56972		1.60425			1.75797		2.15316		1.48748
				1.55624		0.756373			1.88399		1.46689		2.3502			1.6663		2.38061		1.8567
				2.20495		2.02694			2.3136		1.89713		2.18623			1.31425		1.49361		1.93026
				2.58674		1.21065			1.97102		2.05425		1.91176			1.93467		1.93742		2.54967
				2.05998		1.89581			1.85559		1.50091		2.10958			2.12884		2.06866		1.91864
				2.57386		2.48196			2.01641		1.24649		1.9688			1.85877		1.45623		1.99292
				2.74575		2.66636			2.48194		2.32688		2.38468			2.16286		1.65429		0.654536
				2.7142		1.6233			2.15998		1.63274		2.06114			1.83788		2.01219		2.58375
				2.04248		0.302618			2.02649		2.30413		1.58649			1.16511		1.27312		2.64737
				2.06577		1.27339			1.92752		1.62254		1.66011			1.81548		2.03028		2.8375
				1.92098		1.7303			1.92723		2.10243		2.05124			2.24587		2.01038		0.806964
				2.47651		1.14892			2.50101		1.82324		2.56806			2.24808		2.24668		1.87839
				2.87796		1.95163			1.95264		1.98029		1.99299			1.7598		1.83299		2.39046
				1.27328		2.22282			1.97523		2.01785		1.54913			2.0788		2.13688		0.850734
				2.38535		1.96424			2.32572		2.16041		1.81069			1.60144		2.46115		0.580425
				2.20025		1.2416			1.87563		1.73821		2.52211			2.54553		1.3502		1.02272
				2.88081		2.0391			2.16305		2.13791		2.64512			1.69422		2.10002		1.94951
				2.07374		2.27545			1.78737		2.20901		2.66426			1.79513		1.35572
				1.13112		2.41486			2.10576		1.38156		2.46213			2.45887		1.7585		2.26688
				1.79824		1.67673			2.67965		2.70724		2.35806			1.67447		1.95356		1.83832
				2.76692		2.26277			2.11934		1.57374		1.91879			1.66993		1.68375		1.78663
				1.10519		1.63434			2.62457		1.9613		2.7672			1.85481		0.980243		1.54809
				2.77572		2.24795			2.52284		1.70959		2.01498			2.36932		1.76968		2.42319
				2.34398		0.908845					1.50104		2.07393			1.68781		1.37658		1.73085
				2.78956		2.17295					1.92797		1.92409			1.56317		1.76509		0.305087
				2.26014		1.15939					2.53261		2.90257			1.73917		1.88239		1.37055
				1.59443		1.34027					2.41046		1.99491			2.52851		1.97295		0.3579
				2.55269		1.70074					1.8983		2.5206			1.63798		2.15504		1.64086
				2.79669		0.66596					2.33194		1.36643			2.03906		1.75404		1.87003
				1.161		1.36634					2.01368		2.482			2.16856		1.89959		2.33028
				2.51913		1.32185					2.25		2.12356		root9	1.12487		1.58055		0.671706
				0.990414		2.14412					2.11353		2.84854			2.06548		1.79795		1.19994
				1.47371		1.44938					2.29989		2.18881			2.7823		1.4453		0.431574
				2.16335		0.671304					1.41977		2.45912			2.32416		2.29283		2.38268
				1.07236		1.62783					2.6545		2.44042			2.70842		1.29049		0.997337
				1.63984		1.38569					1.83952		2.18582			2.46867		1.90138		1.50739
				1.76747		2.02072					2.71604		2.22529			2.81164		1.45943		0.710953
				2.42195		1.82406					1.71192		1.40699			2.30076		2.09318		1.53292
				2.00335		2.00641					1.52452		2.81563			2.07191		1.87564		1.77498
				2.19322		1.24503					2.52368		2.06498			2.37895		2.45238		1.28668
				1.38431		1.10817					1.8741		2.22378			1.81866		1.4915		1.46643
				1.62698		1.06758					2.53394		1.79119			2.56529		1.56277		1.23966
				2.4278		2.23947					1.8775		2.07506			2.87602		2.7725		1.76136
				2.59325		2.29189					2.12707		1.87271			2.87191		2.60369		1.64906
				1.60238		0.999797					1.52879		2.13821			2.581		1.47165		2.33121
				2.42111		1.66925					1.69654		2.12417			2.20912		2.0243		0.2643
				2.29237		1.42946					1.50168		2.58623			2.63114		1.69851		2.08537
				2.37189		1.69559					1.31091		2.09246			0.629078		1.76811		0.968094
				1.2824		2.1364					2.31714		2.07661			2.25728		1.598		1.94281
				1.9524		1.56416					2.25201		2.78697			1.80137		1.50617		1.60194
				1.8107		1.54924					2.64027		2.53302			1.96124		1.52316		1.1506
				2.03362		2.11864					2.48137		2.85644			1.56838		1.92795		0.676087
				2.41539		2.15915					1.9155		2.85582			2.4176		1.94628		2.73562
				1.73989		0.769712					1.75462		2.34478			2.63665		1.41638		1.41527
				2.00373		1.45033					2.2194		2.4387			2.52297		2.03194		2.11647
				2.38146		1.91111					1.93745		2.50762			2.06506		1.86152		0.752474
				2.17813		2.06833					1.80809		2.22389			2.27028		1.63406		2.25081
				1.41393		1.18019					2.21485		1.83937			1.77725		1.86132		1.62638
				2.6358		1.35048					1.58878		2.81586			2.27313		1.54555		1.50337
				2.05797		1.41328					1.86905		1.50357			2.89941		2.2898		1.4622
				1.62228		2.24303					2.24097		2.10566			2.45588		2.11251		2.19432
				2.73661		1.97422					1.71695		2.7223			2.04423		2.80425		1.75067
				2.09474		2.01339					1.84369		1.64854			2.17041		2.21698		1.73499
				2.66909		1.24233					1.77896		2.2175			2.55872		2.22148		0.676642
				1.62201		1.47795					1.87426		1.5926			2.34563		1.66987		2.04508
				1.21644		1.48892					2.51479		2.51118			1.22966		1.66648		0.912191
				1.75087		1.56263					2.01859		1.39286			2.34344		1.79799		1.2167
				2.8185		1.43006					1.82268		2.49947			2.76297		1.73258		2.74544
				2.35056		1.85331					2.19534		2.27273			1.23471		1.58683		0.643713
				2.06168		1.09915					1.95637		2.15746			1.21546		1.27746		2.75424
				2.18709		2.12854					1.71721		2.09569			2.46838		1.80535		1.43827
				2.18699		1.92474					2.45915		2.19738			2.09206		1.62928		1.72326
				2.76869		2.00103					2.28134		2.67179			2.07348		2.29973		1.53524
				2.70292		1.36444					2.39026		2.06821			1.59997		1.61701		1.52463
				1.72454		1.71225					2.19259		1.68456			2.30115		2.01874		1.3513
				1.49006		2.25735					2.31046		2.24914			2.44977		1.65806		1.3703
				2.17832		1.92637					2.22391		1.78373			1.63662		2.02025		1.27917
				2.60691	root8	2.3544					2.50356		2.42128			2.59685		2.046		2.25364
				1.62827		0.81428					1.99159		1.82979			2.46499		1.88625		2.35507
				2.64793							2.2497		2.21035			2.8687		1.39116		1.36322
				1.60155		0.583068					2.3845		2.8026			1.87872		1.85614		1.31469
				2.69635		2.24248					1.84688		2.67159			1.44142		1.59407		1.22243
				1.97916		0.634447					2.1191		1.81646			2.41495		1.82646		1.22175
				1.83941		0.309674					2.17165		2.72298			2.4129		1.8688		0.992618
				2.65312		1.52453					2.4139		2.02217			2.81143		1.88597		1.27265
				1.3937		2.36985				root9	2.27654		2.58575			2.4953		1.74444		1.59195
				2.47362		0.553331					2.6604		2.16675			2.35631	root9	2.81103		2.2645
				1.99501		1.20138					1.31029		1.99455			1.28034		1.95232		2.2962
				2.00659		1.41611					1.07212		2.15741			1.69046		2.89352		2.43434
				1.21932		0.88067					2.35124		2.38831			2.19254		2.22347		2.81618
				2.36239		0.432561					2.67041		1.89378			0.775863		1.92867		1.71854
				1.83485		2.53146					2.5077		2.72995			1.47288		2.54728		1.33778
				2.1255		2.2576					2.73634		1.89928			2.43096		2.43036		1.21946
				1.73273		0.594589					2.45345		2.00013			2.03048		2.02758		1.63978
				2.0139		2.00747					2.56039		2.52173			1.67117		2.74583		0.793837
				1.92523		1.72148					2.8899		1.90453			2.4602		1.89029		1.85268
				2.43594		1.78419					1.77875		2.11109			2.40609		2.20365		1.61445
				1.34756		1.1505					2.19158		2.27911			2.00749		1.90227		1.33464
				2.22419		2.02609					2.54419		2.45314			2.18286		1.89428		1.98761
				2.32599		1.50887					2.1564		2.49739			1.68142		2.21671		1.75572
				1.93829		2.62362					2.91996		1.99095			2.28003		2.19559		1.12829
				1.73262		0.377277					1.94689		2.1732			2.08182		2.63667		1.60595
				2.1212		2.02943					2.81418		2.06367			2.42269		1.86303		1.38253
				1.56015							2.30478		2.29069			1.96798		1.91939		1.55568
				2.09108		2.61283					2.42408		2.03585			2.12806		2.23779		2.23816
				2.06179		1.2261					2.91733		1.81655			1.81414		2.00205		2.64037
				2.28781		0.290138					2.84639		2.21473			2.66828		2.91301		2.47782
				1.7989		2.58451					2.09757		2.1426			1.74684		2.51039		2.01213
				1.9271		2.76448					1.23223		1.70479			1.68927		2.01042		1.08218
				2.69369		2.73692					2.89178		2.01412			2.38426		2.2249		2.19986
				2.21752		2.717					2.87153		1.67186			1.88056		1.9681		1.62498
				1.83872		1.27013					2.68121		1.91246			2.504		1.31291		1.14343
				2.61962		0.602439					0.901239		1.95427			1.98034		1.76202		1.74568
				1.88285		2.11159					2.34986		1.90632			2.14475		2.84514		1.72881
				2.08894		2.02544					1.82263		1.85817			1.85527		1.97109		2.02655
				1.91975		0.880276					2.59998		1.98989			1.95122		2.53653		1.43365
				2.31769		1.26579					2.02973		2.81835			1.67891		2.00043		2.23479
				1.78172		1.78602					1.42445		2.86468			2.03831		2.4814		2.05611
				1.60417		2.50168					2.8811		2.52758			2.44929		1.73496		1.92132
				2.16728		2.58561					2.81769		1.94443			2.41143		2.2239		1.38402
				2.02725		1.97298					2.30191		2.35473			1.67269		2.4048		1.65281
				2.63633		2.16496					2.89902		1.92255			1.75123		1.57656		1.12859
				2.24034		0.569309					2.71648		2.50411			2.46382		2.89766		0.885042
				1.9934		2.08937					2.77057		2.79424			1.58169		2.72112		1.45033
				1.72159		0.268216					2.91499		1.70438			2.18108		2.68417		1.69808
				2.30398		2.69279					1.25956		2.54159			2.06159		1.69232		1.62785
				1.78843		0.637454					1.59044		2.50016			2.23124		1.64295		1.88974
				2.03863		2.77787					1.24871		2.01699			2.34803		1.73117		2.76948
				2.16732		2.22792					2.17236		2.18662			1.57646		2.28654		2.03903
				2.1495		2.20032					0.620661		1.94603			2.1368		2.61239		1.74389
				1.94839		1.98003					2.56589		2.08614			1.28563		1.25376		0.997632
				2.31505		1.11884					0.943516		2.69476			2.52926		2.903		1.23391
				2.30298		2.70027					2.86923		2.31639			1.42359		2.54065		1.05065
				2.07487		2.00614					0.932471		2.48091			2.32742		1.56232		2.66661
				2.21874		2.116					0.388416		1.88607			2.89175		2.24853		1.53496
				2.46314		2.26414					2.90171		2.4807			1.60343		2.87999		1.91911
				1.91841		0.993206					0.922257		2.45139			1.47538		1.47092		1.89502
				2.41443		2.24964					1.54703		1.70656			1.76755		2.72413		1.38557
				2.46374		2.45639					2.73621		2.71401			1.82557		2.34784		2.25251
				2.50192		0.873098					2.77512		1.89889			2.20537		1.50662		0.982134
				2.00083		2.24877					1.73922		1.59214			1.68066		1.83659		1.95234
				1.78905		1.82211					2.86432		2.00987			1.37885		2.04284		2.04319
				2.10215		2.27845					2.90573		2.11214			2.4938		1.41678		2.32023
				2.07841		0.501035					2.27625		1.8668			1.9725		1.31111		2.28019
				1.99699		0.580766					1.55294		2.5813			1.82922		1.38808		1.65344
				1.99491		1.85466					1.32408		1.97142			1.85341		1.92509		1.51723
				2.10308		2.09315					2.50975		2.10218			1.62228		1.44171		2.37238
				2.47882		1.73649					2.88112		2.5053			1.54376		2.35932		2.73313
				2.09382		2.38639					1.76409		2.15406			1.25568		1.86919		2.05525
				2.09845		2.36779					1.20644		2.26801			2.20563		1.76306		2.33452
				2.25566		2.06451					1.86902		1.83969			1.65472		1.32685		2.35685
				2.33765		2.03497					1.31037		1.95343			1.81898		1.59093		1.86986
				2.07658		2.6428					1.75098		2.69325			1.55601		2.34273		2.01941
				2.54249		1.30306					2.14634		1.94637			2.44271		1.869		1.5361
				2.19145		2.32067					1.41887		1.94214			2.13383		1.73438		2.11156
				2.42157		1.87051					0.768708		2.67296			2.43376		2.70073		1.56043
				1.70796		1.63094					1.22021		2.05058			1.76787		1.67409		1.99196
				2.59255		1.68159					1.65831		2.56115			1.80369		1.4057		1.6751
				2.61778		1.71878					1.5335		1.89411			1.54017		2.11138		1.63054
						1.77198					2.91155		2.88287			1.69847		2.23506		1.90786
						1.42552					2.76319		1.91533			2.18451		1.44178		1.78316
						1.81521					1.76572		1.65744			1.79628		1.43665		1.664
						0.535933					1.48519		2.18968			1.7241		1.03929		2.19092
						2.15615					2.85612		2.20338			1.69622		2.51536		1.55074
						1.82425					2.06446		2.31905			1.75752		2.36567		2.09207
						0.525305					2.87981		2.00629			2.39457		2.42505		1.81238
						1.26793					2.55294		2.25134			1.65253		1.2192		1.70865
						1.55216					1.52083		2.12016			1.73857		2.39086		1.97967
						2.40185					1.54642		2.29875			2.27566		2.56272		1.83769
						0.176429					1.73526		1.97954			1.91036		1.7185		2.13123
						1.98162					1.56539		2.06862			1.68746		2.14008		2.41575
						1.99365					2.67296		2.51748			1.77719		2.24108
						1.91655					2.85857		1.76205			1.80517		2.83123
						0.17222					0.966095		2.45636			1.86308		2.05955
						1.21173					1.7256		2.26141			1.3988		1.52888
						1.63789					1.30895		2.40615			1.61838		2.32761
						2.23009					2.88981		2.1736			2.34228		2.42659
						1.82989					1.59996		2.3957			2.26117		1.62417
						1.96233					1.69536		2.13224			2.0688		2.7869
						1.97938					1.91597		2.37501			1.81843		2.14475
						2.0576					1.18196		2.15144			2.03637		1.73211
						2.09623					1.46723		2.09943			2.13173		2.6424
						2.39882					1.72978		1.89228			2.49391		2.5918
						2.13414					1.45899		2.23678			1.94865		2.14208
						1.84629					1.56106		2.47113			1.99467		1.5233
						1.46309					1.76893		2.34737			2.02785		1.42707
						1.40747					2.7523		2.42307			2.05192		2.50236
						2.22296					2.6972		2.06075			1.84339		2.27806
						2.08656					2.14914		2.01502			1.82044		1.24505
						0.505619					2.75141		2.61379			1.74534		1.42568
						0.540399					1.5751		2.40897			2.14045		2.09972
						1.81933					1.53851		2.61927			1.7092		1.65931
[truncated: 275 more rows]

## Sheet: Supp Fig.4
	Supplementary Figure 4b									Supplementary Figure 4d							Supplementary Figure 4f									Supplementary Figure 4i
[truncated: 18,815 more rows]

[truncated: 6 more sheets: Supp Fig.5, Supp Fig.6, Supp Fig.9, Supp Fig.12, Supp Fig.13, Supp Fig.14]
